# Supplementary material for: Deep post-GWAS analysis identifies potential risk genes and risk variants for Alzheimer’s disease, providing new insights into its disease mechanisms
Source: Sci Rep. 2021 Oct 15;11:20511. doi: 10.1038/s41598-021-99352-3 (PMC8519945; doi:10.1038/s41598-021-99352-3)
Supplement: Supplementary file 2 — Supplementary Tables. [file 41598_2021_99352_MOESM2_ESM.xlsx]

## Sheet: Table S1 - GWAS variants
	Supplementary Table S1. AD-associated variants from the GWAS Catalog. (* For variants identified by multipe studies, only the smallest P-value is shown.)
	SNP ID	Chr	Start	End	P-value*	Reference (PMID)
	rs145840463	chr1	1881731	1881732	6e-06	27770636
	rs11121365	chr1	9357723	9357724	2e-06	28560309
	rs6695033	chr1	19201918	19201919	3e-06	25649651
	rs117022236	chr1	19614927	19614928	4e-06	27770636
	rs115078773	chr1	20019524	20019525	7e-06	27770636
	rs2445130	chr1	22237721	22237722	8e-07	26830138
	rs6665019	chr1	25328008	25328009	5e-06	25188341
	rs56039743	chr1	26620805	26620806	3e-07	26830138
	rs116050881	chr1	30157098	30157099	6e-07	27770636
	rs12041233	chr1	37752706	37752707	6e-09	26830138
	rs182798940	chr1	43919485	43919486	7e-07	26830138
	rs197624	chr1	57692899	57692900	8e-07	29860282
	rs1340425	chr1	74385847	74385848	8e-06	26993346
	rs1857353	chr1	75913825	75913826	2e-06	21116278
	rs186891871	chr1	82055394	82055395	9e-06	27770636
	rs7539409	chr1	84254734	84254735	1e-06	20061627
	rs17125439	chr1	85768378	85768379	8e-06	26993346
	rs1417884	chr1	94028712	94028713	9e-06	29860282
	chr1_96582508	chr1	96582507	96582508	9e-06	25188341
	rs143083071	chr1	99707753	99707754	1e-08	26830138
	rs11588387	chr1	110537863	110537864	1e-06	26830138
	rs3820443	chr1	111892904	111892905	1e-06	27770636
	rs141976661	chr1	146955264	146955265	5e-07	27770636
	rs61812598	chr1	154420086	154420087	6e-63	25340798
	rs16830122	chr1	154685540	154685541	2e-06	25778476
	rs4575098	chr1	161155391	161155392	2.05e-10	30617256
	rs79036927	chr1	164244274	164244275	1e-06	26830138
	rs4145462	chr1	167718498	167718499	1e-06	22881374
	rs144167489	chr1	168844011	168844012	2e-06	27770636
	rs2244526	chr1	169586945	169586946	6e-06	27770636
	rs2421847	chr1	171557599	171557600	9e-07	23535033
	rs192013290	chr1	185749873	185749874	1e-06	27770636
	rs6678275	chr1	193625232	193625233	3e-07	24162737
	rs150269952	chr1	206699684	206699685	6e-06	27770636
	rs2243170	chr1	207009909	207009910	7e-07	25649651
	rs12134133	chr1	207457844	207457845	9e-06	26993346
	rs6656401	chr1	207692048	207692049	6e-24	28714976;19734903;24162737;29777097;29777097
	rs679515	chr1	207750567	207750568	4e-09	25778476;29777097
	rs3818361	chr1	207784967	207784968	4e-14	19734903;21460840
	rs6701713	chr1	207786288	207786289	9e-24	21460841;29777097;29777097
	rs2093760	chr1	207786827	207786828	1.1e-18	30617256
	rs12036785	chr1	207792908	207792909	5e-08	29777097
	rs11118328	chr1	207850538	207850539	5e-08	29777097
	rs59043219	chr1	209970609	209970610	9e-06	25778476
	rs340849	chr1	214118089	214118090	8e-06	22159054
	rs181424343	chr1	218594483	218594484	8e-08	26830138
	rs4846835	chr1	230281155	230281156	2e-06	25188341;25188341
	rs12044355	chr1	231844346	231844347	9e-06	19118814
	rs36060340	chr1	233622927	233622928	7e-07	26830138
	rs12091371	chr1	240605051	240605052	7e-08	23535033
	rs3003214	chr1	244605035	244605036	5e-06	25188341
	rs148822902	chr2	5129530	5129531	1e-06	26830138
	rs73215707	chr2	16917968	16917969	8e-06	27770636
	rs1035309	chr2	16963466	16963467	7e-06	29860282
	rs11889338	chr2	17427584	17427585	9e-06	22159054
	rs4038131	chr2	17775031	17775032	6e-07	22005930
	rs41458646	chr2	23238942	23238943	8e-06	22881374
	rs75009721	chr2	24477053	24477054	2e-08	26830138
	rs183562580	chr2	26694651	26694652	6e-07	26830138
	rs17006206	chr2	27907472	27907473	2e-06	22159054
	rs4670766	chr2	37940541	37940542	2e-06	21116278
	rs75847378	chr2	40181516	40181517	7e-07	24770881
	rs186552003	chr2	47670253	47670254	8e-07	26830138
	rs2969775	chr2	47885475	47885476	2e-06	22005930
	rs186166314	chr2	48663036	48663037	9e-08	26830138
	rs191975838	chr2	52121666	52121667	5e-08	26830138
	rs113884973	chr2	53484039	53484040	8e-06	27770636
	chr2_55470453	chr2	55470452	55470453	9e-06	25188341
	rs115291397	chr2	61060042	61060043	2e-09	26830138
	rs182928794	chr2	65367425	65367426	8e-07	26830138
	rs140661185	chr2	65609886	65609887	1e-06	26830138
	rs72842919	chr2	72165305	72165306	5e-07	27770636
	rs6738962	chr2	80281172	80281173	1e-08	23535033
	rs185867524	chr2	84824975	84824976	5e-06	27770636
	rs6714710	chr2	98345085	98345086	1e-06	26993346
	rs2970989	chr2	101314068	101314069	4e-08	26830138
	rs186971130	chr2	104619457	104619458	1e-07	26830138
	rs34487851	chr2	106642553	106642554	5e-06	25188341
	rs1357692	chr2	107678487	107678488	9e-06	22832961
	rs4676049	chr2	109635256	109635257	4e-08	20885792
	rs982100	chr2	118475543	118475544	4e-07	26830138
	rs72840936	chr2	120023691	120023692	5e-07	27770636
	rs138449900	chr2	124708697	124708698	3e-06	27770636
	rs76854344	chr2	124753155	124753156	8e-10	26993346
	rs1060743	chr2	127826532	127826533	5e-08	28714976;29777097
	rs17014873	chr2	127830218	127830219	4e-09	29777097
	rs10194375	chr2	127839780	127839781	5e-08	29777097
	rs10207628	chr2	127852020	127852021	1e-06	22005930
	rs72838215	chr2	127862053	127862054	5e-08	29777097
	rs6431219	chr2	127862132	127862133	5e-08	29777097
	rs4663099	chr2	127878431	127878432	5e-08	29777097
	rs35103166	chr2	127882181	127882182	5e-08	29777097
	rs7575209	chr2	127884122	127884123	5e-08	29777097
	rs58682665	chr2	127885246	127885247	5e-08	29777097
	rs13025765	chr2	127886232	127886233	5e-08	29777097
	rs13031703	chr2	127886674	127886675	5e-08	29777097
	rs12989701	chr2	127887984	127887985	3e-10	21390209
	rs7561528	chr2	127889636	127889637	4e-14	21460841;22832961
	rs4663105	chr2	127891426	127891427	3.38e-44	25778476;30617256
	rs6733839	chr2	127892809	127892810	2e-64	24162737;25188341;25778476;29777097;29777097;29777097;29777097
	rs745717	chr2	127893896	127893897	5e-08	29777097
	rs730482	chr2	127894483	127894484	5e-08	29777097
	rs744373	chr2	127894614	127894615	3e-14	21390209;21460840;21627779
	rs78022502	chr2	128396166	128396167	2e-06	23535033
	rs7588354	chr2	134332760	134332761	1e-06	25649651
	rs140009341	chr2	137190883	137190884	2e-07	26830138
	rs2121433	chr2	149557859	149557860	1e-06	21123754
	rs4499362	chr2	149568395	149568396	1e-06	21123754
	rs1125355	chr2	159700579	159700580	4e-06	25778476
	rs116677506	chr2	168603446	168603447	7e-07	26830138
	rs75286889	chr2	175133455	175133456	7e-08	26830138
	rs17639982	chr2	177642909	177642910	8e-09	26830138
	rs1347297	chr2	179244985	179244986	5e-08	26830138
	rs62177277	chr2	180004447	180004448	2e-06	27770636
	rs62179067	chr2	180135182	180135183	8e-07	27770636
	rs17366218	chr2	183018745	183018746	2e-06	25778476
	rs1443024	chr2	185376296	185376297	6e-07	26830138
	rs147150305	chr2	199117569	199117570	4e-07	27770636
	rs75770912	chr2	201518043	201518044	8e-06	27770636
	rs6738181	chr2	205128020	205128021	5e-06	22881374
	rs178585	chr2	211972466	211972467	4e-06	25778476
	rs187402274	chr2	220912177	220912178	1e-07	26830138
	rs59904869	chr2	228003641	228003642	4e-07	26830138
	rs57905270	chr2	228486713	228486714	5e-06	28560309
	rs10933431	chr2	233981911	233981912	8.92e-10	29777097;30617256
	rs35349669	chr2	234068475	234068476	2e-10	24162737;29777097
	rs188392327	chr2	234560130	234560131	2e-06	27770636
	rs271066	chr3	6377694	6377695	3e-06	22005931
	rs1552244	chr3	10135576	10135577	2e-06	24755620
	rs148471206	chr3	22975185	22975186	5e-07	26830138
	rs7374058	chr3	26246574	26246575	3e-07	26830138
	rs148587130	chr3	27278465	27278466	7e-06	27770636
	rs17022021	chr3	28878687	28878688	8e-06	27770636
	rs2221154	chr3	28928859	28928860	3e-06	22159054
	rs538867	chr3	39513277	39513278	1e-07	23535033
	rs2228467	chr3	42906115	42906116	4e-18	25340798
	rs6808835	chr3	46449863	46449864	2e-13	25340798
	rs7431992	chr3	54353239	54353240	2e-06	26339675
	rs184384746	chr3	57226149	57226150	1.24e-08	30617256
	rs115317194	chr3	57815941	57815942	2e-06	27770636
	rs181319480	chr3	58793056	58793057	4e-07	26830138
	rs7609954	chr3	61636155	61636156	4e-08	26830138
	rs704454	chr3	64927024	64927025	3e-06	22005931
	rs62256378	chr3	67457032	67457033	3e-12	25027320
	rs7638995	chr3	69173374	69173375	2e-06	22881374
	rs58920042	chr3	71981088	71981089	8e-07	26830138
	rs142710255	chr3	82061186	82061187	3e-07	26830138
	rs71316816	chr3	85905033	85905034	9e-06	25778476
	rs9811423	chr3	112822321	112822322	4e-06	22005930
	rs9869689	chr3	121326675	121326676	3e-06	25778476
	rs190500289	chr3	133430894	133430895	8e-07	26830138
	rs142076474	chr3	134220320	134220321	4e-06	27770636
	rs16847609	chr3	137650735	137650736	5e-07	25778476
	rs9846480	chr3	138025395	138025396	8e-06	21116278
	rs17636071	chr3	143005028	143005029	2e-06	23374588
	rs509208	chr3	166014468	166014469	3e-08	23419831
	rs115798104	chr3	168990833	168990834	9e-07	27770636
	rs28582745	chr3	169459324	169459325	9e-07	26830138
	rs150291119	chr3	174487311	174487312	3e-06	27770636
	rs3936289	chr3	186754956	186754957	5e-07	28560309
	rs9877502	chr3	190669517	190669518	5e-09	23562540
	rs61174036	chr3	190848751	190848752	9e-06	25188341
	rs10937470	chr3	191000807	191000808	9e-06	21116278
	rs2084385	chr3	196553866	196553867	5e-06	21116278
	rs2484	chr3	197268568	197268569	3e-06	28560309
	rs1923775	chr4	2103095	2103096	6e-06	22159054
	rs7698880	chr4	4150427	4150428	2e-06	27770636
	rs78647349	chr4	5237152	5237153	5e-07	23535033
	rs73211192	chr4	5434601	5434602	2e-06	29860282
	rs189421534	chr4	9592032	9592033	2e-08	26830138
	rs733175	chr4	10050140	10050141	5e-06	22005930
	rs6448453	chr4	11026027	11026028	1.93e-09	30617256
	rs6448799	chr4	11630048	11630049	7e-08	24162737
	rs6850306	chr4	18006088	18006089	1e-08	29860282
	rs6856768	chr4	30468165	30468166	5e-06	22832961
	rs10517270	chr4	33203139	33203140	4e-06	22005931
	rs13146780	chr4	43851091	43851092	3e-06	25778476
	rs147028191	chr4	46414111	46414112	1e-09	26830138
	rs183757472	chr4	46691243	46691244	1e-09	26830138
	rs6822736	chr4	54541845	54541846	4e-06	25188341
	rs753129	chr4	56668430	56668431	3e-07	22005930
	rs340635	chr4	87931403	87931404	2e-07	23535033
	rs115809613	chr4	99892474	99892475	1e-08	26830138
	rs115641191	chr4	103054208	103054209	2e-07	26830138
	rs144998240	chr4	110172885	110172886	8e-07	27770636
	rs183256737	chr4	110294465	110294466	2e-06	27770636
	rs182972826	chr4	110455505	110455506	4e-06	27770636
	rs78538083	chr4	123568408	123568409	8e-06	25778476
	rs72728723	chr4	140520527	140520528	2e-07	26830138
	rs143638193	chr4	141500704	141500705	4e-09	26830138
	rs3931397	chr4	149079496	149079497	6e-07	26830138
	rs73865608	chr4	152964891	152964892	1e-06	27770636
	rs1466662	chr4	155347392	155347393	5e-07	22005931
	rs727153	chr4	155654420	155654421	3e-06	18823527
	rs13133687	chr4	168984073	168984074	7e-07	26830138
	rs9994441	chr4	170094561	170094562	6e-07	26830138
	rs6835098	chr4	174089237	174089238	5e-06	25188341
	rs76930906	chr4	175095874	175095875	3e-11	26830138
	rs4997950	chr4	178740647	178740648	7e-06	26993346
	rs10018288	chr4	182101688	182101689	4e-06	25778476
	rs75718659	chr4	187743085	187743086	4e-07	26830138
	rs73732514	chr5	1983930	1983931	2e-06	27770636
	rs921390	chr5	4515771	4515772	1e-06	27770636
	rs10060040	chr5	11930136	11930137	8e-06	27770636
	rs75002042	chr5	15669966	15669967	5e-08	26339675
	rs139195876	chr5	16263044	16263045	2e-06	27770636
	rs150631144	chr5	28577933	28577934	1e-07	27770636
	rs16898904	chr5	29368023	29368024	8e-06	25188341
	rs13178362	chr5	30179012	30179013	7e-07	24755620
	rs11749176	chr5	44145930	44145931	2e-07	26830138
	rs11742761	chr5	44301166	44301167	3e-07	26830138
	rs7702276	chr5	51805741	51805742	1e-06	23419831
	rs4700060	chr5	55510655	55510656	1e-08	23535033
	rs17716202	chr5	55904897	55904898	8e-06	22005930
	rs10071932	chr5	56653870	56653871	9e-06	26993346
	rs11738335	chr5	60950210	60950211	5e-06	22832961
	rs61233297	chr5	75863159	75863160	8e-06	27770636
	rs190204665	chr5	76089008	76089009	1e-07	26830138
	rs116300850	chr5	76852233	76852234	7e-07	26830138
	rs71636213	chr5	79581767	79581768	9e-06	25778476
	rs113524839	chr5	84084775	84084776	8e-07	23419831
	rs190982	chr5	88223419	88223420	3e-08	24162737
	rs186292051	chr5	88325829	88325830	2e-07	26830138
	rs141568462	chr5	88474864	88474865	2e-07	26830138
	rs9293513	chr5	88633783	88633784	5e-07	26830138
	rs77780208	chr5	104879133	104879134	9e-07	26830138
	rs1422438	chr5	107111175	107111176	6e-07	23419831
	rs112724034	chr5	109221025	109221026	9e-13	23535033
	rs77636885	chr5	110719186	110719187	2e-06	23535033
	rs4705644	chr5	113577163	113577164	9e-07	26830138
	rs10075047	chr5	114693673	114693674	5e-06	27770636
	rs77296444	chr5	116055431	116055432	2e-07	26830138
	rs116348108	chr5	118435126	118435127	9e-07	23535033
	rs190338033	chr5	119321172	119321173	2e-07	26830138
	rs181634374	chr5	120899116	120899117	8e-06	27770636
	rs257016	chr5	123157421	123157422	4e-06	22005930
	rs143954261	chr5	126729449	126729450	8e-07	23535033
	rs146579248	chr5	127382301	127382302	4e-07	23535033
	rs382216	chr5	130687136	130687137	2e-07	25778476
	rs6890695	chr5	130888423	130888424	6e-07	25778476
	rs758324	chr5	131109544	131109545	4e-07	25778476
	rs142958719	chr5	131232958	131232959	3e-07	25778476
	rs476428	chr5	131301614	131301615	2e-07	25778476
	rs7702102	chr5	132330151	132330152	5e-07	26830138
	rs11168036	chr5	139707438	139707439	7e-09	25778476;28183528;28183528;28183528
	rs3850579	chr5	141864372	141864373	7e-06	25188341
	rs188951355	chr5	142933350	142933351	9e-07	26830138
	rs2962508	chr5	145538514	145538515	4e-08	26830138
	rs186127414	chr5	151181385	151181386	2e-07	26830138
	rs148763909	chr5	153837105	153837106	1e-08	23535033
	rs143766413	chr5	153937478	153937479	5e-07	26830138
	chr5_161442770	chr5	161442769	161442770	5e-06	25188341
	rs145848414	chr5	174014113	174014114	7e-08	23571587;27770636
	rs10061074	chr5	174132753	174132754	7e-06	26993346
	rs61142792	chr5	176983462	176983463	4e-07	26830138
	rs72807343	chr5	179238260	179238261	7e-07	24162737
	rs6927354	chr6	6316312	6316313	5e-08	26830138
	rs2876189	chr6	10102216	10102217	6e-06	25778476
	rs188911996	chr6	18173914	18173915	2e-08	26830138
	rs62400067	chr6	20592983	20592984	4e-07	26830138
	rs193129245	chr6	23318856	23318857	1e-06	27770636
	rs7453498	chr6	32446716	32446717	3e-06	25188341
	rs9271192	chr6	32578529	32578530	3e-12	24162737;29777097
	rs6931277	chr6	32583356	32583357	8.41e-11	30617256
	rs79926713	chr6	33395521	33395522	8e-06	27770636
	rs2104362	chr6	33825357	33825358	7e-06	22005931
	rs187370608	chr6	40942195	40942196	1.45e-16	30617256
	rs143332484	chr6	41129206	41129207	2e-14	28714976
	rs75932628	chr6	41129251	41129252	5e-24	28714976;23150908
	rs9381040	chr6	41154649	41154650	6e-07	24162737
	rs6922617	chr6	41336100	41336101	4e-08	23562540
	rs148003968	chr6	41664346	41664347	5e-06	27770636
	rs1129187	chr6	42932199	42932200	7e-06	25778476
	rs543844	chr6	44424799	44424800	1e-07	26830138
	rs9395255	chr6	47392542	47392543	5e-08	29777097
	rs9381563	chr6	47432636	47432637	1e-12	29777097;30617256
	rs9349407	chr6	47453377	47453378	9e-09	21460841
	rs10948363	chr6	47487761	47487762	5e-11	24162737
	rs9395288	chr6	47598124	47598125	5e-08	29777097
	rs10948374	chr6	47647220	47647221	5e-08	29777097
	rs185968827	chr6	56708509	56708510	2e-07	26830138
	rs1936246	chr6	58371947	58371948	2e-13	25778476
	rs140996952	chr6	62372100	62372101	9e-07	26830138
	rs36099249	chr6	75890347	75890348	7e-08	26830138
	rs16887604	chr6	77149657	77149658	3e-08	26830138
	rs186542490	chr6	79354354	79354355	8e-06	27770636
	rs140587050	chr6	79599036	79599037	5e-06	27770636
	rs72907046	chr6	82127882	82127883	1e-09	26993346
	rs1925690	chr6	87867062	87867063	3e-08	21116278
	rs6908580	chr6	92577370	92577371	3e-07	26830138
	rs12661302	chr6	104265126	104265127	3e-06	27770636
	rs72998574	chr6	104417720	104417721	2e-06	27770636
	rs314277	chr6	105407661	105407662	5e-06	28560309
	chr6_106452945	chr6	106452944	106452945	6e-06	25188341;25188341
	rs140633572	chr6	107279934	107279935	5e-07	26830138
	rs847012	chr6	108010532	108010533	3e-07	26830138
	rs11961710	chr6	113720238	113720239	7e-07	26830138
	rs117780815	chr6	124326226	124326227	6e-07	23535033
	rs17062407	chr6	133704148	133704149	2e-07	26830138
	rs4896030	chr6	134563352	134563353	6e-07	26830138
	rs11154851	chr6	136368004	136368005	1e-08	23535033
	rs17069431	chr6	140196082	140196083	6e-07	26830138
	rs9390537	chr6	148423370	148423371	8e-06	20061627
	rs75253868	chr6	151102829	151102830	2e-06	23535033
	rs11754661	chr6	151207077	151207078	2e-10	20885792
	rs6929715	chr6	151568872	151568873	4e-06	29860282
	rs12525341	chr6	155494723	155494724	8e-06	28560309
	rs9384488	chr6	157009380	157009381	3e-06	23419831
	rs34804891	chr6	158265785	158265786	6e-08	26830138
	rs116886320	chr6	158929959	158929960	3e-07	26830138
	rs4710051	chr6	166865674	166865675	2e-06	29860282
	rs11761441	chr7	82376	82377	2e-06	25778476
	rs116139393	chr7	6771659	6771660	3e-08	25778476
	rs146997164	chr7	6870111	6870112	9e-06	27770636
	rs7805053	chr7	9723715	9723716	8e-06	26993346
	rs183600932	chr7	11058395	11058396	1e-08	26830138
	rs12374991	chr7	11227941	11227942	5e-07	26830138
	rs1595014	chr7	12188528	12188529	4e-06	25778476
	rs73681522	chr7	13696332	13696333	4e-06	27770636
	rs58370486	chr7	16707860	16707861	6e-11	23535033
	rs117756856	chr7	18252074	18252075	9e-06	27770636
	rs2699450	chr7	22058190	22058191	4e-06	27770636
	rs112920270	chr7	23971534	23971535	9e-06	27770636
	rs1861525	chr7	25161601	25161602	2e-07	23535033
	rs10807828	chr7	25567854	25567855	7e-06	25778476
	rs56357845	chr7	29250267	29250268	7e-07	26830138
	rs138090874	chr7	31302390	31302391	4e-08	26830138
	rs17169634	chr7	34093996	34093997	1e-07	24770881
	rs2392492	chr7	37365195	37365196	1e-06	23535033
	rs2718058	chr7	37841533	37841534	5e-09	24162737;29777097
	rs17172199	chr7	43377275	43377276	1e-06	23535033
	rs7805803	chr7	50225390	50225391	9e-06	21116278
	rs112404845	chr7	51578021	51578022	4e-08	27770636
	rs11773349	chr7	64407163	64407164	6e-07	26830138
	rs2525776	chr7	80901618	80901619	1e-08	26993346
	rs185170954	chr7	83500281	83500282	9e-06	27770636
	rs118071777	chr7	88244248	88244249	7e-07	26830138
	rs3779483	chr7	95455844	95455845	2e-06	25188341;25188341
	rs73239797	chr7	96075715	96075716	2e-06	27770636
	rs75290158	chr7	96652458	96652459	8e-07	26830138
	rs62496419	chr7	96979658	96979659	5e-07	26830138
	rs2293479	chr7	99703957	99703958	5e-08	29777097
	rs866500	chr7	99840460	99840461	5e-08	29777097
	rs858502	chr7	99843352	99843353	5e-08	29777097
	rs7384878	chr7	99932048	99932049	1e-10	29777097
	rs35305377	chr7	99938954	99938955	5e-08	29777097
	rs1859788	chr7	99971833	99971834	3e-18	29777097;29777097;30617256
	rs1476679	chr7	100004445	100004446	3e-10	24162737;29777097;29777097
	rs2734897	chr7	100159566	100159567	5e-08	29777097
	rs4298437	chr7	103625876	103625877	2e-06	20452100
	rs11983798	chr7	105281187	105281188	1e-06	22881374
	rs59406683	chr7	109782570	109782571	6e-06	25778476
	rs12706411	chr7	122065218	122065219	8e-07	26830138
	rs71574743	chr7	123044506	123044507	1e-07	26830138
	rs11770757	chr7	133747945	133747946	5e-07	23535033
	rs6945197	chr7	136161809	136161810	6e-06	27770636
	rs192232892	chr7	139642047	139642048	3e-06	27770636
	rs2234017	chr7	141491065	141491066	7e-06	27770636
	rs56402156	chr7	143103480	143103481	5e-08	29777097
	rs3935067	chr7	143104330	143104331	5e-08	29777097
	rs7810606	chr7	143108157	143108158	1e-11	29777097;30617256
	rs11767557	chr7	143109138	143109139	6e-10	21460841
	rs75045569	chr7	143109207	143109208	8e-06	25778476
	rs11771145	chr7	143110761	143110762	1e-13	24162737;29777097
	rs62472729	chr7	143116060	143116061	5e-08	29777097
	rs7805776	chr7	143124295	143124296	5e-08	29777097
	rs9640386	chr7	143132182	143132183	5e-08	29777097
	rs114360492	chr7	145950028	145950029	2.1e-09	30617256
	rs802571	chr7	145962185	145962186	1e-06	26049409
	rs10273775	chr7	146897402	146897403	9e-06	22159054
	rs116932763	chr7	149549008	149549009	2e-07	26830138
	rs115972394	chr7	149622009	149622010	6e-06	27770636
	rs191603973	chr7	155101685	155101686	7e-07	26830138
	rs61510607	chr7	155224714	155224715	5e-07	26830138
	rs73660619	chr8	3088172	3088173	8e-07	23535033
	chr8_3777515	chr8	3777514	3777515	6e-06	25188341;25188341
	rs181696879	chr8	6538370	6538371	4e-07	27770636
	rs3748140	chr8	8999018	8999019	3e-07	22832961
	rs191707442	chr8	9039509	9039510	6e-06	27770636
	rs11782819	chr8	10334780	10334781	3e-06	20452100
	rs181990369	chr8	13039663	13039664	4e-06	27770636
	rs2466181	chr8	22860286	22860287	7e-07	29860282
	rs28834970	chr8	27195120	27195121	6e-16	24162737;29777097;29777097
	rs10109834	chr8	27212275	27212276	5e-08	29777097
	rs2271920	chr8	27316116	27316117	8e-06	25778476
	rs79145239	chr8	27319846	27319847	1e-10	29777097;29777097
	rs2741342	chr8	27330095	27330096	5e-08	29777097
	rs2269461	chr8	27398619	27398620	5e-08	29777097
	rs4732728	chr8	27441520	27441521	5e-08	29777097
	rs2279590	chr8	27456252	27456253	6e-10	19734903;25778476
	rs9331908	chr8	27463617	27463618	5e-08	29777097
	rs11136000	chr8	27464518	27464519	6e-10	19734902;19734903
	rs4236673	chr8	27464928	27464929	4e-25	29777097;29777097;30617256
	rs1532278	chr8	27466314	27466315	6e-10	28714976;21460841
	rs9331896	chr8	27467685	27467686	3e-25	24162737;25778476;29777097;29777097
	rs9331888	chr8	27468861	27468862	6e-10	19734903
	rs576748	chr8	27486915	27486916	5e-08	29777097
	rs569214	chr8	27487789	27487790	4e-08	21627779
	rs485902	chr8	27489958	27489959	5e-08	29777097
	rs137869973	chr8	31093599	31093600	2e-07	27770636
	rs188420713	chr8	37134188	37134189	2e-10	26830138
	rs180751169	chr8	39433934	39433935	5e-06	27770636
	rs7009219	chr8	53214264	53214265	5e-07	23535033
	rs4557697	chr8	63843630	63843631	8e-09	26830138
	rs191342285	chr8	67698651	67698652	2e-07	26830138
	rs182838111	chr8	67889469	67889470	2e-07	26830138
	rs183826639	chr8	76817263	76817264	1e-12	26830138
	rs141846544	chr8	81345027	81345028	9e-06	27770636
	rs142835438	chr8	81467704	81467705	8e-07	27770636
	rs192093332	chr8	84179553	84179554	2e-07	26830138
	rs79781504	chr8	84750056	84750057	2e-08	26830138
	rs7818382	chr8	96053999	96054000	8e-08	24162737
	rs6468852	chr8	103975988	103975989	1e-06	22881374
	rs75635567	chr8	104199216	104199217	5e-06	27770636
	rs76070545	chr8	104371446	104371447	1e-07	26830138
	rs189590409	chr8	114727601	114727602	2e-07	26830138
	rs956225	chr8	122909686	122909687	9e-06	22159054
	rs149038799	chr8	123458461	123458462	7e-08	26830138
	rs118152978	chr8	127353537	127353538	2e-10	26830138
	rs263238	chr8	131812032	131812033	2e-06	21116278
	rs2270875	chr8	132999935	132999936	9e-06	23374588
	rs2034764	chr9	2742770	2742771	4e-06	22005931
	rs514716	chr9	3929423	3929424	3e-09	23562540;23562540
	rs9969783	chr9	4888440	4888441	2e-06	25188341
	rs10975167	chr9	5538406	5538407	8e-07	26830138
	rs147338646	chr9	11812812	11812813	5e-07	26830138
	rs7039300	chr9	14064740	14064741	2e-06	23419831
	rs186076999	chr9	20013540	20013541	7e-06	27770636
	rs17774966	chr9	25551356	25551357	8e-06	21116278
	rs141521929	chr9	25669747	25669748	4e-06	27770636
	rs12555345	chr9	27630561	27630562	5e-06	21116278
	rs78496360	chr9	31499712	31499713	5e-07	26830138
	rs4576506	chr9	31546471	31546472	1e-06	22005930
	rs56249755	chr9	38711005	38711006	5e-07	27770636
	rs10512049	chr9	78276674	78276675	3e-06	21116278
	rs1557003	chr9	78561842	78561843	4e-06	29860282
	rs147213018	chr9	79675879	79675880	2e-07	26830138
	rs139638356	chr9	83518214	83518215	2e-06	27770636
	rs144573434	chr9	83694581	83694582	5e-07	27770636
	rs41526548	chr9	94891777	94891778	1e-06	25188341
	rs7047415	chr9	98541231	98541232	3e-07	26830138
	rs12378800	chr9	100631819	100631820	2e-07	26830138
	rs1774093	chr9	104647155	104647156	7e-07	26830138
	rs16922670	chr9	106024219	106024220	7e-06	22005930
	rs2777802	chr9	107569336	107569337	6e-06	26993346
	rs3905000	chr9	107657069	107657070	9e-06	21116278
	rs9969729	chr9	108631949	108631950	2e-06	22881374
	rs138543081	chr9	109806161	109806162	1e-06	27770636
	rs116530595	chr9	112975868	112975869	9e-06	27770636
	rs181299481	chr9	113911378	113911379	4e-06	27770636
	rs4836694	chr9	132939791	132939792	7e-07	23535033
	rs139090762	chr9	140416578	140416579	8e-08	26830138
	rs11252926	chr10	566378	566379	8e-06	22005930
	chr10_824004	chr10	824003	824004	3e-06	25188341
	rs10903488	chr10	1605997	1605998	3e-06	28560309
	rs139967528	chr10	7841810	7841811	6e-10	28714976
	rs62209	chr10	11000338	11000339	2e-07	21379329
	rs11257238	chr10	11717396	11717397	5e-09	28183528;30617256
	rs7920721	chr10	11720307	11720308	1e-10	24162737;25778476;28183528;29777097
	rs12358692	chr10	11721101	11721102	3e-08	28183528
	rs7081208	chr10	13991864	13991865	1e-10	22430674
	rs2446581	chr10	14008444	14008445	1e-10	22430674
	rs17314229	chr10	14016158	14016159	1e-10	22430674
	rs11012270	chr10	20977154	20977155	2e-06	29860282
	rs11006923	chr10	28504943	28504944	9e-06	22005930
	rs181666690	chr10	28852021	28852022	1e-07	26830138
	rs146650065	chr10	30229868	30229869	4e-08	26830138
	rs141387448	chr10	31404394	31404395	4e-06	27770636
	rs211257	chr10	32280290	32280291	2e-08	26830138
	rs117850870	chr10	50523747	50523748	1e-06	26830138
	rs61860854	chr10	61339892	61339893	3e-11	26830138
	rs79538733	chr10	71500896	71500897	5e-07	26830138
	rs4746003	chr10	71538291	71538292	6e-06	22005930
	rs59616746	chr10	82388982	82388983	1e-06	25778476
	rs190780914	chr10	84949894	84949895	5e-08	26830138
	rs147285445	chr10	90610041	90610042	4e-06	27770636
	rs73320584	chr10	92233475	92233476	7e-07	26830138
	rs73310256	chr10	92438848	92438849	3e-07	26830138
	rs4509693	chr10	102501570	102501571	6e-06	20061627
	rs117792039	chr10	106810614	106810615	2e-07	26830138
	chr10_115495938	chr10	115495937	115495938	9e-06	25188341
	rs118048115	chr10	122279475	122279476	6e-07	23535033
	rs61310603	chr10	130346153	130346154	8e-06	25778476
	rs10751667	chr11	941940	941941	6e-07	24162737
	rs188188267	chr11	10972849	10972850	5e-07	26830138
	rs117250828	chr11	12193256	12193257	3e-07	26830138
	rs11023139	chr11	14224345	14224346	7e-11	23535033
	rs12361953	chr11	24611129	24611130	8e-07	22881374
	rs115514216	chr11	25892581	25892582	3e-09	26830138
	chr11_37229442	chr11	37229441	37229442	1e-07	25188341;25188341
	rs139675748	chr11	43633207	43633208	2e-09	26830138
	rs3740688	chr11	47380339	47380340	5e-08	29777097
	rs12292911	chr11	47449071	47449072	4e-08	29777097
	rs10838725	chr11	47557870	47557871	1e-08	24162737;29777097
	rs3850930	chr11	48969943	48969944	6e-07	26830138
	rs2313143	chr11	50073177	50073178	2e-07	26830138
	rs474951	chr11	59838620	59838621	1e-06	24755620
	rs501945	chr11	59844241	59844242	5e-08	29777097
	rs580064	chr11	59869118	59869119	5e-08	29777097
	rs1786140	chr11	59908626	59908627	5e-08	29777097
	rs983392	chr11	59923507	59923508	6e-16	24162737
	rs11605427	chr11	59928671	59928672	8e-17	29777097;29777097
	rs610932	chr11	59939306	59939307	2e-14	21460840
	rs7232	chr11	59940598	59940599	6e-07	28714976
	rs2081545	chr11	59958379	59958380	1.55e-15	30617256
	rs1582763	chr11	60021947	60021948	2e-09	25778476
	rs1562990	chr11	60023086	60023087	4e-11	21627779
	rs4938933	chr11	60034428	60034429	8e-12	21460841
	rs7108879	chr11	60081273	60081274	5e-08	29777097
	rs4939338	chr11	60099224	60099225	5e-08	29777097
	rs141218484	chr11	62248662	62248663	9e-08	26830138
	rs11828907	chr11	62288977	62288978	2e-07	28714976
	rs184457411	chr11	70666220	70666221	8e-06	27770636
	rs2373115	chr11	78091149	78091150	1e-10	17553421
	rs4474465	chr11	78204379	78204380	3e-06	25649651
	rs143261188	chr11	78649615	78649616	3e-06	27770636
	rs117983694	chr11	85396879	85396880	7e-08	26830138
	rs17817600	chr11	85677470	85677471	2e-08	22832961
	rs639012	chr11	85681582	85681583	1e-07	25778476
	rs527162	chr11	85715735	85715736	5e-08	29777097
	rs867611	chr11	85776543	85776544	2.19e-18	30617256
	rs536841	chr11	85787823	85787824	3e-09	21627779
	rs561655	chr11	85800278	85800279	7e-11	21460841
	rs17745409	chr11	85812784	85812785	5e-08	29777097
	rs580887	chr11	85831432	85831433	5e-08	29777097
	rs471470	chr11	85831540	85831541	3e-08	25778476
	rs10792830	chr11	85838807	85838808	6e-06	22005930
	rs7114401	chr11	85839934	85839935	5e-08	29777097
	rs7938634	chr11	85845472	85845473	5e-08	29777097
	rs7480193	chr11	85861418	85861419	5e-08	29777097
	rs56157503	chr11	85863079	85863080	8e-09	29777097
	rs10792832	chr11	85867874	85867875	6e-33	24162737;25778476;29777097;29777097;29777097;29777097
	rs3851179	chr11	85868639	85868640	2e-12	19734902;25778476;29777097
	rs7113976	chr11	85869736	85869737	5e-08	29777097
	rs7129687	chr11	85871183	85871184	5e-08	29777097
	rs61904266	chr11	85871213	85871214	5e-08	29777097
	rs11603136	chr11	85874321	85874322	5e-08	29777097
	rs147582129	chr11	92155217	92155218	9e-06	27770636
	rs3911569	chr11	95096034	95096035	3e-07	26830138
	rs2852894	chr11	102155473	102155474	1e-06	21116278
	rs573521	chr11	102716979	102716980	2e-44	25340798
	rs12808148	chr11	102733162	102733163	1e-06	22832961
	rs79930850	chr11	104744769	104744770	3e-06	27770636
	rs56009889	chr11	108196895	108196896	6e-07	28714976
	rs144471255	chr11	109928913	109928914	3e-06	27770636
	rs326946	chr11	110499252	110499253	7e-07	23535033
	rs188168326	chr11	112262963	112262964	9e-08	26830138
	rs77544685	chr11	115953173	115953174	5e-06	27770636
	rs148619105	chr11	121016723	121016724	1e-07	28714976
	rs11218343	chr11	121435586	121435587	1e-14	24162737;23565137;25778476;29777097;29777097;30617256
	rs11601321	chr11	125193595	125193596	8e-06	25649651
	rs11220271	chr11	125777371	125777372	5e-07	26830138
	rs472926	chr11	125905257	125905258	3e-06	22881374
	rs4937314	chr11	128189100	128189101	7e-06	22881374
	rs11062987	chr12	4173125	4173126	7e-07	26830138
	rs116938548	chr12	4808250	4808251	2e-07	26830138
	rs3794318	chr12	8758542	8758543	5e-07	26830138
	rs7313581	chr12	25422716	25422717	8e-07	27770636
	rs853656	chr12	26118171	26118172	4e-06	27770636
	rs117154046	chr12	29542776	29542777	6e-07	26830138
	chr12_34593353	chr12	34593352	34593353	5e-06	25188341;25188341
	rs17539289	chr12	41126329	41126330	5e-06	25188341
	rs7295246	chr12	43967676	43967677	3e-07	24162737
	rs11610206	chr12	47639525	47639526	3e-07	19118814
	rs147845115	chr12	51878759	51878760	3e-07	23535033
	rs79335261	chr12	56497640	56497641	7e-08	26830138
	rs840163	chr12	57320710	57320711	2e-06	25649651
	rs4760243	chr12	59221811	59221812	8e-06	27770636
	rs145282773	chr12	66253298	66253299	2e-06	27770636
	rs184695264	chr12	68174039	68174040	4e-06	27770636
	rs114179644	chr12	69554128	69554129	8e-06	27770636
	rs147985478	chr12	70391728	70391729	3e-06	27770636
	rs187293782	chr12	76157355	76157356	7e-09	26830138
	rs190909796	chr12	80474681	80474682	5e-07	26830138
	rs117483990	chr12	90224713	90224714	1e-09	26830138
	rs61144803	chr12	94235164	94235165	5e-08	23535033
	rs249153	chr12	95324388	95324389	4e-07	24755620
	rs1399439	chr12	101221238	101221239	4e-07	23535033
	rs10219670	chr12	106108718	106108719	4e-06	23419831
	rs12816806	chr12	114248190	114248191	9e-06	22005931
	rs10850408	chr12	115380392	115380393	9e-07	22159054
	rs17429217	chr12	117295332	117295333	3e-06	22005931
	rs184614511	chr12	118299480	118299481	6e-06	27770636
	rs11613092	chr12	118893247	118893248	7e-06	26049409
	rs141104697	chr12	124120350	124120351	8e-06	27770636
	rs185806653	chr12	127974137	127974138	8e-07	26830138
	rs144288546	chr12	129069681	129069682	2e-08	26830138
	rs1464108	chr12	131022009	131022010	8e-06	22005930
	rs4965006	chr12	132419532	132419533	4e-06	26993346
	rs17511627	chr13	26724327	26724328	5e-06	22159054
	rs192470679	chr13	33290858	33290859	2e-06	28560309
	rs990324	chr13	33387245	33387246	5e-06	21116278
	rs690705	chr13	34654917	34654918	6e-07	20061627
	rs17798800	chr13	34950526	34950527	7e-06	23374588
	rs61960582	chr13	53132026	53132027	8e-07	26830138
	rs61956285	chr13	71871525	71871526	1e-06	26830138
	rs9574199	chr13	78808913	78808914	7e-06	21116278
	rs189465671	chr13	81536364	81536365	2e-07	26830138
	rs9546312	chr13	83746950	83746951	9e-07	26830138
	rs143258881	chr13	93945857	93945858	7e-08	23535033
	rs187295598	chr13	95280832	95280833	6e-06	27770636
	rs6491411	chr13	98904567	98904568	9e-07	26830138
	rs4318070	chr13	98960761	98960762	7e-06	21116278
	rs912330	chr13	99131293	99131294	4e-06	22159054
	rs117969561	chr13	101211188	101211189	9e-07	26830138
	rs16961023	chr13	103663944	103663945	5e-08	27770636
	rs115694210	chr13	106392578	106392579	1e-07	26830138
	rs17393344	chr13	109473945	109473946	2e-08	23535033
	rs150813880	chr13	109793176	109793177	1e-06	26830138
	rs56378310	chr13	111189672	111189673	2e-06	28560309
	rs146168866	chr13	113966988	113966989	9e-08	26830138
	rs1889809	chr14	20728062	20728063	4e-06	29860282
	chr14_35114172	chr14	35114171	35114172	8e-06	25188341
	rs150061627	chr14	48206683	48206684	5e-06	27770636
	rs55643152	chr14	50486790	50486791	3e-06	25188341
	rs185126971	chr14	53168967	53168968	8e-06	27770636
	rs17125924	chr14	53391679	53391680	6e-09	29777097
	rs17125944	chr14	53400628	53400629	8e-09	24162737
	rs35862341	chr14	56361737	56361738	4e-06	25188341
	rs11158198	chr14	58576319	58576320	2e-06	25188341
	rs11848070	chr14	71507600	71507601	6e-06	22881374
	rs17767225	chr14	71666296	71666297	8e-06	22881374
	rs11159647	chr14	84775208	84775209	2e-06	18976728
	rs56146971	chr14	91920100	91920101	8e-07	26830138
	rs10498633	chr14	92926951	92926952	6e-09	24162737;25778476
	rs12881735	chr14	92932827	92932828	2e-08	29777097
	rs8008388	chr14	92936689	92936690	6e-11	29777097;29777097
	rs12590654	chr14	92938854	92938855	1.65e-10	29777097;30617256
	rs117161928	chr14	94391704	94391705	1e-07	26830138
	rs57602116	chr14	95283219	95283220	3e-07	26830138
	rs115102486	chr14	95764563	95764564	2e-08	23535033
	chr14_97513230	chr14	97513229	97513230	7e-06	25188341;25188341
	rs150511909	chr14	97908685	97908686	4e-09	26830138
	rs2400749	chr14	100037017	100037018	2e-06	25649651
	rs2337406	chr14	107180573	107180574	3e-07	24162737
	rs74006954	chr15	27712643	27712644	3e-07	23535033
	rs8033755	chr15	28381545	28381546	1e-07	26830138
	rs149916999	chr15	31408268	31408269	1e-07	26830138
	rs2854437	chr15	45357409	45357410	2e-06	25778476
	rs8035452	chr15	51040797	51040798	3e-07	24162737
	rs17301739	chr15	58730638	58730639	2e-06	23535033
	rs442495	chr15	59022614	59022615	1.31e-09	30617256
	rs593742	chr15	59045773	59045774	6e-11	29777097;29777097
	rs3784609	chr15	60910549	60910550	3e-06	21116278
	rs117618017	chr15	63569901	63569902	3.35e-08	30617256
	rs74615166	chr15	64725489	64725490	4e-07	24162737
	rs11637445	chr15	67991605	67991606	6e-06	26993346
	rs142200609	chr15	71742093	71742094	3e-07	26830138
	rs201879533	chr15	72039250	72039251	4e-06	28714976
	rs8038734	chr15	72811401	72811402	6e-06	26993346
	rs144077517	chr15	76645026	76645027	2e-06	27770636
	rs183291664	chr15	77006162	77006163	3e-06	27770636
	rs142660142	chr15	77903391	77903392	2e-06	27770636
	rs3743162	chr15	85430968	85430969	9e-06	22005931;22005931
	rs62013859	chr15	86826839	86826840	4e-07	26830138
	rs8037790	chr15	92542830	92542831	7e-06	25188341
	rs146322114	chr15	102042022	102042023	2e-06	27770636
	rs78541046	chr16	113026	113027	2e-06	28714976
	rs189794920	chr16	2658384	2658385	6e-07	26830138
	rs75885813	chr16	7141262	7141263	4e-10	26830138
	rs118099348	chr16	19435028	19435029	1e-09	26830138
	rs145049847	chr16	22202001	22202002	8e-09	26830138
	rs8045064	chr16	24675588	24675589	4e-08	23535033
	rs889555	chr16	31122570	31122571	3e-08	29777097
	rs59735493	chr16	31133099	31133100	3.98e-08	30617256
	rs77414823	chr16	49982756	49982757	2e-07	26830138
	rs149839710	chr16	57903289	57903290	9e-06	27770636
	rs150252171	chr16	62570348	62570349	2e-07	26830138
	rs76816469	chr16	68793682	68793683	1e-06	27770636
	rs9934540	chr16	77876762	77876763	4e-07	23535033
	rs79358781	chr16	80298549	80298550	1e-07	26830138
	rs137967137	chr16	80467192	80467193	1e-07	26830138
	rs72824905	chr16	81942027	81942028	5e-10	28714976
	rs77894924	chr16	83555019	83555020	2e-07	26830138
	rs12716755	chr16	84733283	84733284	6e-06	27770636
	rs78910009	chr16	86408182	86408183	5e-07	26830138
	rs12933233	chr16	87111629	87111630	8e-06	22005931
	rs117760708	chr16	87687267	87687268	3e-06	27770636
	chr16_87690482	chr16	87690481	87690482	2e-06	25188341;25188341
	rs3845261	chr17	5008235	5008236	4e-08	29777097;29777097
	rs73976310	chr17	5014211	5014212	5e-08	29777097
	rs7225151	chr17	5137046	5137047	1e-10	24162737;29777097;29777097
	rs113260531	chr17	5138979	5138980	9.16e-10	30617256
	rs111816999	chr17	6882442	6882443	7e-07	26830138
	rs139471609	chr17	13694514	13694515	6e-08	26830138
	rs145228677	chr17	14545004	14545005	7e-06	27770636
	rs186588455	chr17	36443578	36443579	6e-06	27770636
	rs56176358	chr17	41920652	41920653	6e-07	26830138
	rs7207400	chr17	43824359	43824360	5e-06	25778476
	rs2732703	chr17	44353221	44353222	6e-09	25778476
	rs199499	chr17	44865497	44865498	6e-06	25778476
	rs4794202	chr17	45930538	45930539	8e-08	23535033
	rs616338	chr17	47297296	47297297	5e-10	28714976
	rs28394864	chr17	47450774	47450775	1.87e-08	30617256
	rs117964204	chr17	48692081	48692082	1e-09	23535033
	rs2632516	chr17	56409088	56409089	4e-08	28183528;28183528;28183528
	rs72832584	chr17	59292435	59292436	1e-11	23535033
	chr17_61538148	chr17	61538147	61538148	3e-07	24162737
	rs6504163	chr17	61545778	61545779	5e-09	29777097;29777097
	rs4968782	chr17	61548475	61548476	4e-12	25340798
	rs4311	chr17	61560762	61560763	5e-08	29777097
	rs79480822	chr17	61654224	61654225	7e-07	26830138
	rs34111070	chr17	61794197	61794198	1e-06	26830138
	rs71377714	chr17	61929627	61929628	3e-07	26830138
	rs16973424	chr17	66904000	66904001	3e-07	26830138
	rs144216026	chr17	66916494	66916495	8e-06	27770636
	rs71380849	chr17	72975747	72975748	9e-07	25778476
	rs9899728	chr17	73018773	73018774	2e-08	26913989
	rs181228315	chr17	73449631	73449632	2e-06	27770636
	rs16970672	chr17	75944649	75944650	2e-06	22005930
	rs8077028	chr17	76888040	76888041	1e-06	27770636
	rs149464898	chr17	78947332	78947333	3e-07	26830138
	rs1992269	chr18	1872316	1872317	1e-06	26049409
	rs62076840	chr18	5958060	5958061	8e-07	26830138
	rs183708309	chr18	6974458	6974459	6e-07	26830138
	rs7239679	chr18	10443692	10443693	4e-06	25188341
	rs12604324	chr18	21744431	21744432	1e-06	25188341
	rs187423924	chr18	24315808	24315809	4e-06	27770636
	rs188699384	chr18	37199057	37199058	5e-06	27770636
	rs17090219	chr18	54191032	54191033	9e-08	28560309
	rs76726049	chr18	56189458	56189459	3.3e-08	30617256
	rs1037757	chr18	56752053	56752054	8e-06	22005931
	rs142176337	chr18	57581486	57581487	8e-08	26830138
	rs115443594	chr18	63660958	63660959	4e-06	27770636
	rs138098194	chr18	64507407	64507408	4e-07	26830138
	rs201850688	chr19	572670	572671	9e-06	28714976
	rs111278892	chr19	1039322	1039323	7.93e-11	30617256
	rs3795065	chr19	1039443	1039444	5e-08	29777097
	rs3752231	chr19	1043637	1043638	6e-11	29777097
	rs3764650	chr19	1046519	1046520	5e-17	21460840
	rs115550680	chr19	1050419	1050420	2e-09	23571587
	rs3752246	chr19	1056491	1056492	6e-07	21460841
	rs4147929	chr19	1063442	1063443	1e-15	24162737;29777097
	rs3764640	chr19	1207237	1207238	8e-06	22005930
	rs8105265	chr19	2920704	2920705	4e-06	25188341
	rs9749589	chr19	3405591	3405592	2e-08	28183528
	rs144464515	chr19	5417492	5417493	2e-06	27770636
	rs148273964	chr19	11433930	11433931	8e-07	26830138
	rs184992198	chr19	20175457	20175458	2e-06	27770636
	rs9304861	chr19	35271887	35271888	4e-07	26830138
	rs2061333	chr19	44614207	44614208	2e-06	19118814
	rs80257887	chr19	45020858	45020859	3e-10	29777097;29777097
	rs75161053	chr19	45048857	45048858	5e-08	29777097
	rs73046410	chr19	45053137	45053138	2e-10	29777097
	rs118104581	chr19	45061071	45061072	4e-08	29777097;29777097
	rs11083742	chr19	45071069	45071070	5e-08	29777097
	rs846858	chr19	45128824	45128825	3e-06	27770636
	rs11670070	chr19	45131983	45131984	5e-08	29777097
	rs56261258	chr19	45149612	45149613	1e-21	29777097;29777097
	rs203709	chr19	45161565	45161566	7e-17	29777097;29777097
	rs142034848	chr19	45176556	45176557	5e-08	29777097
	rs2919845	chr19	45181227	45181228	5e-08	29777097
	rs2965156	chr19	45188428	45188429	5e-08	29777097
	rs76670936	chr19	45196580	45196581	5e-08	29777097
	rs2965162	chr19	45198935	45198936	5e-08	29777097
	rs73035597	chr19	45199523	45199524	5e-08	29777097
	rs2965163	chr19	45200525	45200526	5e-08	29777097
	rs12150984	chr19	45202026	45202027	5e-08	29777097
	rs2965164	chr19	45202051	45202052	1e-11	29777097;29777097
	rs11881756	chr19	45220895	45220896	1e-14	29777097;29777097
	rs79638902	chr19	45221766	45221767	5e-08	29777097
	rs73037426	chr19	45222788	45222789	4e-22	29777097;29777097
	rs150820726	chr19	45227154	45227155	3e-08	29777097;29777097
	rs7254776	chr19	45227741	45227742	5e-08	29777097
	rs62117160	chr19	45232160	45232161	5e-08	29777097
	rs186110295	chr19	45233502	45233503	5e-08	29777097
	rs2927437	chr19	45241637	45241638	5e-08	29777097
	rs12459810	chr19	45249660	45249661	5e-08	29777097
	rs2965169	chr19	45251155	45251156	1e-49	29777097;29777097
	rs10401176	chr19	45253490	45253491	5e-08	29777097
	rs8100197	chr19	45253581	45253582	5e-08	29777097
	rs8103315	chr19	45254167	45254168	5e-08	29777097
	rs62117205	chr19	45255265	45255266	5e-08	29777097
	rs112450640	chr19	45296363	45296364	5e-08	29777097
	rs2889414	chr19	45297927	45297928	5e-08	29777097
	rs148933445	chr19	45302503	45302504	5e-08	29777097
	rs2967668	chr19	45302950	45302951	4e-18	29777097;29777097
	rs140824606	chr19	45311083	45311084	4e-26	29777097;29777097
	rs28399657	chr19	45318350	45318351	5e-08	29777097
	rs1135062	chr19	45322743	45322744	5e-08	29777097
	rs28399637	chr19	45324137	45324138	7e-120	29777097;29777097
	rs28399664	chr19	45324755	45324756	5e-08	29777097
	rs10412413	chr19	45327308	45327309	5e-08	29777097
	rs78986976	chr19	45329437	45329438	5e-09	29777097;29777097
	rs112262807	chr19	45331685	45331686	5e-08	29777097
	rs4803760	chr19	45333833	45333834	5e-08	29777097
	rs56394238	chr19	45335675	45335676	5e-08	29777097
	rs10407439	chr19	45341947	45341948	5e-08	29777097
	rs1466435	chr19	45342814	45342815	5e-08	29777097
	rs55840414	chr19	45343578	45343579	2e-15	29777097;29777097
	rs2972562	chr19	45343663	45343664	5e-08	29777097
	rs111371860	chr19	45345786	45345787	5e-24	29777097;29777097
	rs148601586	chr19	45346665	45346666	2e-43	29777097;29777097
	rs11668738	chr19	45347560	45347561	5e-08	29777097
	rs77241309	chr19	45349176	45349177	5e-08	29777097
	rs41289512	chr19	45351515	45351516	5.79e-276	29777097;29777097;30617256
	rs12974942	chr19	45352486	45352487	5e-08	29777097
	rs4802240	chr19	45352803	45352804	5e-08	29777097
	rs11666329	chr19	45354295	45354296	5e-08	29777097
	rs2972558	chr19	45356140	45356141	5e-08	29777097
	rs4803764	chr19	45357376	45357377	5e-08	29777097
	rs2927468	chr19	45357938	45357939	4e-108	29777097;29777097
	rs143459034	chr19	45358025	45358026	5e-08	29777097
	rs375972689	chr19	45360487	45360488	1e-32	29777097;29777097
	rs8112526	chr19	45360761	45360762	5e-08	29777097
	rs365653	chr19	45361645	45361646	5e-08	29777097
	rs12978931	chr19	45363699	45363700	5e-08	29777097
	rs41290100	chr19	45370940	45370941	5e-08	29777097
	rs519113	chr19	45376283	45376284	5e-39	23565137
	rs393584	chr19	45377333	45377334	5e-08	29777097
	rs412776	chr19	45379515	45379516	5e-15	29777097;29777097
	rs73050293	chr19	45379745	45379746	5e-08	29777097
	rs150639620	chr19	45381291	45381292	5e-08	29777097
	rs6859	chr19	45382033	45382034	1e-155	22159054;20885792;18823527;29777097;29777097
	rs41290120	chr19	45382674	45382675	5e-08	29777097
	rs406456	chr19	45382716	45382717	5e-08	29777097
	rs3852860	chr19	45382965	45382966	5e-08	29777097
	rs11669338	chr19	45382983	45382984	5e-08	29777097
	rs283810	chr19	45388240	45388241	5e-08	29777097
	rs283811	chr19	45388499	45388500	1e-15	28183528;28183528
	rs283814	chr19	45389223	45389224	5e-08	29777097
	rs6857	chr19	45392253	45392254	2e-62	23419831;25188341;25188341;28183528;28183528
	rs117310449	chr19	45393515	45393516	5e-08	29777097
	rs157580	chr19	45395265	45395266	2e-208	21123754;19125160;21627779;29777097;29777097
	rs2075650	chr19	45395618	45395619	1e-295	20885792;21123754;19734902;20061627;19734903;20460622;24770881;24755620;26993346;29107063;29107063
	rs157582	chr19	45396218	45396219	9e-52	22005930
	rs59007384	chr19	45396664	45396665	7e-09	23419831
	rs11668327	chr19	45398632	45398633	5e-08	29777097
	rs61679753	chr19	45400746	45400747	5e-08	29777097
	rs35568738	chr19	45402717	45402718	5e-08	29777097
	rs760136	chr19	45403857	45403858	5e-08	29777097
	rs394819	chr19	45404578	45404579	8e-11	26339675
	rs405697	chr19	45404690	45404691	5e-08	29777097
	rs141864196	chr19	45405498	45405499	5e-08	29777097;29777097
	rs10119	chr19	45406672	45406673	1e-307	29777097
	rs449647	chr19	45408563	45408564	2e-58	29777097;29777097
	rs769446	chr19	45408627	45408628	5e-08	29777097
	rs769449	chr19	45410001	45410002	2e-18	23562540;23562540
	rs429358	chr19	45411940	45411941	4e-33	21123754;25027320;23419831;29860282
	rs7412	chr19	45412078	45412079	3e-105	28714976;29777097;29777097
	rs1081105	chr19	45412954	45412955	1e-162	29777097;29777097
	rs1081106	chr19	45413365	45413366	5e-08	29777097
	rs439401	chr19	45414450	45414451	1e-06	21123754
	rs138235833	chr19	45415284	45415285	5e-08	29777097
	rs483082	chr19	45416177	45416178	1e-15	28183528
	rs59325138	chr19	45416290	45416291	5e-08	29777097
	rs3925681	chr19	45421099	45421100	7e-162	29777097;29777097
	rs56131196	chr19	45422845	45422846	3e-24	23419831;26830138
	rs4420638	chr19	45422945	45422946	8e-149	17474819;17998437;17975299;22832961;26830138;22005931
	rs144311893	chr19	45423943	45423944	5e-08	29777097
	rs157595	chr19	45425459	45425460	5e-08	29777097
	rs71352239	chr19	45429542	45429543	5e-08	29777097
	rs60049679	chr19	45429707	45429708	2e-70	29777097;29777097
	rs8106813	chr19	45431657	45431658	5e-08	29777097
	rs7254133	chr19	45438553	45438554	5e-08	29777097
	rs4263041	chr19	45438642	45438643	5e-10	29777097;29777097
	rs73045691	chr19	45440528	45440529	2e-19	29777097;29777097
	rs12721109	chr19	45447220	45447221	5e-08	29777097
	rs9304644	chr19	45450032	45450033	5e-08	29777097
	rs57270598	chr19	45486147	45486148	5e-08	29777097
	rs2376866	chr19	45500711	45500712	5e-08	29777097
	rs117612135	chr19	45504526	45504527	9e-31	29777097;29777097
	rs35194383	chr19	45516049	45516050	5e-08	29777097
	rs34874378	chr19	45516880	45516881	5e-08	29777097
	rs112380717	chr19	45523060	45523061	5e-08	29777097
	rs4803791	chr19	45523582	45523583	5e-08	29777097
	rs114248186	chr19	45524118	45524119	5e-08	29777097
	rs76856627	chr19	45543754	45543755	9e-11	29777097;29777097
	rs112481437	chr19	45549134	45549135	6e-15	29777097;29777097
	rs147188206	chr19	45552586	45552587	2e-09	29777097;29777097
	rs60239918	chr19	45580371	45580372	3e-13	29777097;29777097
	rs7251911	chr19	45582401	45582402	5e-08	29777097
	rs8100183	chr19	45584691	45584692	5e-08	29777097
	rs78620885	chr19	45591083	45591084	5e-08	29777097
	rs138137383	chr19	45601600	45601601	2e-15	29777097;29777097
	rs12461065	chr19	45605307	45605308	1e-17	29777097;29777097
	rs145903417	chr19	45629103	45629104	5e-08	29777097
	rs17643262	chr19	45631815	45631816	2e-30	29777097;29777097
	rs10408847	chr19	45634681	45634682	5e-08	29777097
	rs536518226	chr19	45640764	45640765	5e-08	29777097
	rs12463049	chr19	45690949	45690950	5e-08	29777097
	rs111243475	chr19	45691569	45691570	5e-08	29777097
	rs149495476	chr19	45696638	45696639	5e-08	29777097
	rs620807	chr19	45706951	45706952	5e-08	29777097
	rs595290	chr19	45708407	45708408	7e-21	29777097;29777097
	rs73566293	chr19	45712678	45712679	5e-08	29777097
	rs12461144	chr19	45723705	45723706	5e-08	29777097
	rs346758	chr19	45725738	45725739	5e-08	29777097
	rs346763	chr19	45729274	45729275	1e-12	29777097;29777097
	rs62118504	chr19	45734750	45734751	5e-14	29777097;29777097
	rs11667829	chr19	45739674	45739675	5e-08	29777097
	rs76320948	chr19	46241840	46241841	4.64e-08	30617256
	rs7260181	chr19	47098426	47098427	8e-06	27770636
	rs191404864	chr19	48138339	48138340	5e-06	27770636
	rs433852	chr19	49117103	49117104	8e-06	26993346
	rs7245858	chr19	51430595	51430596	2e-06	23535033
	rs3826656	chr19	51726612	51726613	6e-06	18976728
	rs3865444	chr19	51727961	51727962	2e-09	28714976;21460841;24162737;30617256
	rs6509701	chr19	53384184	53384185	5e-06	22005930
	rs2927694	chr19	53973784	53973785	8e-07	26830138
	rs147597631	chr20	547558	547559	2e-06	27770636
	rs1014897	chr20	895456	895457	6e-06	26993346
	chr20_1193706	chr20	1193705	1193706	4e-06	25188341
	rs34972666	chr20	2384971	2384972	3e-08	23535033
	rs1741309	chr20	4144576	4144577	9e-07	25188341
	rs6085820	chr20	6980634	6980635	9e-06	22881374
	rs6110969	chr20	16197509	16197510	3e-06	25778476
	rs113118940	chr20	23494845	23494846	1e-08	26830138
	rs147525344	chr20	23743039	23743040	5e-09	26830138
	rs115786578	chr20	32737600	32737601	6e-07	26830138
	rs6016505	chr20	39678288	39678289	4e-06	28560309
	rs190457471	chr20	42861820	42861821	5e-06	27770636
	rs147775533	chr20	48999494	48999495	6e-07	26830138
	rs6069736	chr20	54983074	54983075	3e-08	29777097
	rs6014724	chr20	54998543	54998544	6.56e-10	30617256
	rs7274581	chr20	55018259	55018260	3e-08	24162737
	rs721146	chr21	25913238	25913239	4e-06	25778476
	rs2409317	chr21	30074423	30074424	4e-07	26830138
	rs147991290	chr21	34088469	34088470	3e-09	26830138
	chr21_43678066	chr21	43678065	43678066	7e-06	25188341
	chr21_43693789	chr21	43693788	43693789	7e-06	25188341
	rs189677472	chr21	44061211	44061212	1e-07	26830138
	rs857551	chr21	44829991	44829992	7e-07	26830138
	rs79985863	chr21	46906709	46906710	8e-07	26830138
	rs141503849	chr22	19691892	19691893	5e-07	26830138
	rs144191434	chr22	20004099	20004100	2e-07	26830138
	rs114368656	chr22	33086215	33086216	2e-06	29860282
	chr22_36621624	chr22	36621623	36621624	6e-06	25188341
	rs117496069	chr22	37405661	37405662	5e-07	26830138
	rs7364180	chr22	42218855	42218856	1e-06	21123754
	rs75617873	chr22	44526104	44526105	5e-07	23535033
	chr22_45354131	chr22	45354130	45354131	2e-08	25188341;25188341
	rs150927461	chr22	48494652	48494653	4e-07	26830138
	rs1034435	chr22	48888254	48888255	3e-06	27770636
	rs5771225	chr22	50639472	50639473	5e-06	27770636
	rs2573905	chrX	91402219	91402220	2e-07	19136949

## Sheet: Table S2 - AD risk regions
	Supplementary Table S2. AD risk regions and their corresponding AD risk genes.
	AD risk region					AD risk gene candidates
	Coordinates (chr:start-end)	P-value	GWAS SNPs	Length (bp)	Level	Risk gene candidate (score)	# candidates	# proximal candidates	# distal candidates	# unscore genes	# candidates below the threshold	# candidates above the threshold
	19:44975075-45766729	1e-307	rs75161053:rs73046410:rs118104581:rs1135062:rs28399637:rs28399664:rs10412413:rs4803764:rs78986976:rs112262807:rs4803760:rs56394238:rs10407439:rs1466435:rs55840414:rs2972562:rs111371860:rs148601586:rs11668738:rs77241309:rs41289512:rs12974942:rs4802240:rs11083742:rs11666329:rs2972558:rs2927468:rs143459034:rs375972689:rs8112526:rs365653:rs12978931:rs41290100:rs519113:rs393584:rs412776:rs73050293:rs1…	791655	High	APOE (151.5), APOC2 (53.9), APOC1 (41.5), MARK4 (32.5), BCL3 (32.2), CBLC (21.9), *QPCTL (21.7), PVR (19.2), *ERCC2 (18.2), *KLC3 (15.3), CEACAM16 (15.1), BLOC1S3 (14.5), RELB (14.3), *FOSB (14.0), PVRL2 (13.3), APOC4 (12.9), *CD3EAP (11.0), PPP1R37 (9.6), GEMIN7 (9.2), TOMM40 (8.4), TRAPPC6A (8.2), EXOC3L2 (8.0), CLPTM1 (7.2), BCAM (6.9), *IRGC (4.4), *ZNF227 (4.1), ZNF296 (3.7), *PPM1N (3.4), C…	38	26	12	1	28	9
	2:127772047-127895487	2e-64	rs17014873:rs10194375:rs10207628:rs13025765:rs13031703:rs12989701:rs7561528:rs4663105:rs6733839:rs745717:rs730482:rs744373:rs1060743:rs6431219:rs4663099:rs35103166:rs7575209:rs58682665:rs13025765:rs13031703:rs12989701:rs7561528:rs4663105:rs6733839:rs745717:rs730482:rs744373:rs1060743	123441	High	*PROC (45.7), BIN1 (37.1), *ERCC3 (31.3), *MAP3K2 (16.1), *IWS1 (15.9), *MYO7B (9.8), *GPR17 (9.3)	7	1	6	0	3	4
	1:154395212-154692601	6e-63	rs16830122:rs61812598	297390	High	CHRNB2 (25.1), ADAR (20.4), IL6R (17.4), UBE2Q1 (16.5), KCNN3 (15.6), *THBS3 (10.2), *KRTCAP2 (3.7), *FAM189B (3.2), SHE (1.4), *C1orf189 (0.9), TDRD10 (0.8)	11	7	4	0	9	2
	11:102671697-102789005	2e-44	rs12808148:rs573521	117309	High	*DYNC2H1 (27.9), MMP3 (21.6), MMP1 (16.9)	3	2	1	0	1	2
	11:85197285-85900117	6e-33	rs7113976:rs7129687:rs61904266:rs11603136:rs17817600:rs17745409:rs639012:rs867611:rs536841:rs527162:rs561655:rs580887:rs471470:rs10792832:rs3851179:rs10792830:rs7114401:rs7938634:rs7480193:rs56157503:rs117983694	702833	High	PICALM (63.5), DLG2 (48.0), SYTL2 (27.3), *C11orf73 (14.7), *EED (14.1), CREBZF (11.5), TMEM126A (10.2), TMEM126B (5.8), *ME3 (4.7), *CCDC81 (1.7), CCDC89 (1.5), CCDC83	12	8	4	1	8	3
	8:27187520-27522576	3e-25	rs10109834:rs2271920:rs79145239:rs2741342:rs2269461:rs4732728:rs2279590:rs11136000:rs4236673:rs1532278:rs9331896:rs9331908:rs9331888:rs576748:rs569214:rs485902:rs28834970	335057	High	PTK2B (79.4), CLU (68.1), *ESCO2 (28.2), *PBK (28.2), *ADRA1A (26.6), EPHX2 (18.8), *ELP3 (16.4), SCARA3 (13.9), CHRNA2 (11.1), TRIM35 (10.6), *CCDC25 (2.6)	11	6	5	0	6	5
	6:40826390-41353781	5e-24	rs143332484:rs75932628:rs9381040:rs6922617:rs187370608	527392	High	TREM2 (18.9), TREM1 (14.2), *LRFN2 (13.3), OARD1 (7.0), TREML4 (6.1), TREML1 (5.9), NFYA (5.4), NCR2 (4.8), TREML2 (4.7), TSPO2 (4.6), APOBEC2 (4.5), *FOXP4 (4.1)	12	10	2	0	11	1
	1:207345819-207850539	6e-24	rs11118328:rs6656401:rs679515:rs3818361:rs6701713:rs2093760:rs12036785:rs12134133	504721	High	*C4BPB (45.5), *C4BPA (45.3), CD55 (35.7), *CD34 (27.0), CR1 (25.4), *PLXNA2 (20.1), *PIGR (13.2), CR2 (12.7), CR1L (5.5)	9	4	5	0	4	5
	7:99534030-100190116	3e-18	rs866500:rs858502:rs7384878:rs1859788:rs35305377:rs1476679:rs2734897:rs2293479	656087	High	GPC2 (35.7), AZGP1 (34.7), *TFR2 (29.8), PCOLCE (27.2), *TRIP6 (22.1), MCM7 (17.8), LAMTOR4 (17.7), TRIM4 (16.4), *ACTL6B (16.2), *EPHB4 (16.0), ZNF3 (15.2), TAF6 (13.6), PILRB (13.2), MEPCE (12.1), GAL3ST4 (11.7), STAG3 (11.7), *ARPC1B (11.6), AGFG2 (10.8), COPS6 (9.7), PPP1R35 (9.6), GJC3 (8.6), NYAP1 (8.6), TSC22D4 (8.1), AP4M1 (7.4), PILRA (6.2), LRCH4 (6.0), MOSPD3 (5.7), *POP7 (5.6), *OR2AE…	42	34	8	2	34	6
	3:42906116-43098795	4e-18	rs2228467	192680	Low	ACKR2 (18.2), CYP8B1 (13.1), FAM198A (2.0), ZNF662 (1.6), KRBOX1 (1.5)	5	5	0	0	5	0
	19:1024106-1238676	5e-17	rs3795065:rs3752231:rs3764650:rs115550680:rs3752246:rs4147929:rs3764640:rs111278892	214571	High	ABCA7 (39.2), *FGF22 (36.2), STK11 (32.4), TMEM259 (25.2), C19orf26 (17.7), ATP5D (16.0), CNN2 (14.9), *SHC2 (14.8), MIDN (13.2), *REEP6 (11.8), GPX4 (11.1), POLR2E (10.9), HMHA1 (10.3), GRIN3B (9.6), SBNO2 (9.2), *WDR18 (4.0)	16	12	4	0	12	4
	11:59826677-60105199	8e-17	rs580064:rs1786140:rs983392:rs11605427:rs610932:rs7232:rs2081545:rs1582763:rs1562990:rs4938933:rs7108879:rs4939338:rs474951:rs501945	278523	Low	*MS4A1 (12.7), MS4A2 (8.6), MS4A3 (5.5), *MRPL16 (5.4), PLAC1L (2.0), *MS4A13 (0.9), *MS4A14 (0.9), MS4A4A (0.9), MS4A4E (0.9), *MS4A5 (0.9), MS4A6A (0.9), MS4A6E (0.9)	12	7	5	0	12	0
	11:121433926-121461593	1e-14	rs11218343	27668	High	SORL1 (134.8)	1	1	0	0	0	1
	7:143083661-143132183	1e-13	rs3935067:rs7810606:rs11771145:rs62472729:rs7805776:rs9640386:rs56402156:rs11767557:rs75045569	48523	High	EPHA1 (27.1), *KEL (26.0), ZYX (21.9), TAS2R60 (5.7), *FAM131B (4.1), *TAS2R41 (3.4), *OR2A7 (2.9), *ARHGEF35 (0.6)	8	3	5	0	5	3
	6:58371948-58546342	2e-13	rs1936246	174395	NA		0	0	0	0	0	0
	3:46252708-46566731	2e-13	rs6808835	314024	High	LTF (42.2), *PRSS42 (38.6), *TDGF1 (29.4), CCR1 (27.2), CCR2 (27.2), *LIMD1 (22.1), CCR5 (20.0), *PRSS50 (16.9), CCR3 (9.4), *FYCO1 (8.8), *ALS2CL (8.6), RTP3 (5.8), CCRL2 (5.1), LRRC2	14	8	6	1	6	7
	5:109024918-109231379	9e-13	rs112724034	206462	High	*PJA2 (31.5), MAN2A1 (18.2)	2	1	1	0	1	1
	8:76817264-76821964	1e-12	rs183826639	4701	NA		0	0	0	0	0	0
	6:47391873-47708879	1e-12	rs9381563:rs9349407:rs10948363:rs9395288:rs10948374:rs9395255	317007	High	CD2AP (29.6), *OPN5 (16.1), GPR115 (2.9), GPR111 (2.4)	4	3	1	0	3	1
	6:32384801-32682429	3e-12	rs9271192:rs6931277:rs7453498	297629	High	*SYNGAP1 (52.8), *HSPA1A (36.6), *HSPA1B (36.6), *BAG6 (36.0), *PSMB8 (34.9), *C4B (32.2), *NOTCH4 (31.7), *AGER (31.6), *C4A (30.8), *ATF6B (29.2), *CFB (25.1), *PSMB9 (25.1), HLA-DRA (23.5), *APOM (22.8), *C2 (22.7), *CSNK2B (22.5), *DXO (20.8), HLA-DRB1 (18.7), HLA-DRB5 (18.7), *TAP1 (18.0), *AGPAT1 (17.0), *C6orf25 (16.5), HLA-DQA1 (16.5), *MICB (16.3), *RNF5 (16.1), *HLA-DPA1 (13.4), *HLA-DP…	49	6	43	1	32	16
	3:67457033-67502760	3e-12	rs62256378	45728	Low	SUCLG2 (8.3)	1	1	0	0	1	0
	17:61499732-62020678	4e-12	rs6504163:rs4968782:rs4311:rs79480822:rs34111070:rs71377714:chr17_61538148	520947	High	ACE (65.5), PSMC5 (42.3), GH1 (33.1), STRADA (24.8), CCDC47 (19.1), MAP3K3 (18.0), CD79B (17.1), DCAF7 (9.2), CYB561 (8.2), DDX42 (7.9), SCN4A (7.0), TACO1 (7.0), CSHL1 (5.7), SMARCD2 (5.6), GH2 (5.1), FTSJ3 (4.4), KCNH6 (3.7), TANC2 (3.0), LIMD2 (2.6), CSH1 , CSH2	21	21	0	2	15	4
	17:59292436-59296426	1e-11	rs72832584	3991	High	BCAS3 (28.6)	1	1	0	0	0	1
	10:61339893-61361380	3e-11	rs61860854	21488	NA		0	0	0	0	0	0
	4:175095875-175095875	3e-11	rs76930906	1	NA		0	0	0	0	0	0
	15:58730639-59222464	6e-11	rs442495:rs593742:rs17301739	491826	High	ADAM10 (45.6), ALDH1A2 (28.4), LIPC (15.4), RNF111 (13.9), *CCNB2 (8.4), SLTM (7.7), FAM63B (2.3)	7	6	1	0	5	2
	14:92926952-92957176	6e-11	rs8008388:rs12590654:rs10498633:rs12881735	30225	High	*ATXN3 (29.5), *RIN3 (16.7), SLC24A4 (10.4), *TC2N (9.2)	4	1	3	0	3	1
	7:16707861-16711893	6e-11	rs58370486	4033	Low	BZW2 (7.3)	1	1	0	0	1	0
	11:14138211-14413213	7e-11	rs11023139	275003	High	RRAS2 (33.7), *PDE3B (29.7), *COPB1 (18.3)	3	1	2	0	1	2
	17:4885915-5272708	1e-10	rs73976310:rs7225151:rs113260531:rs3845261	386794	High	USP6 (53.3), *ENO3 (28.5), *PLD2 (26.5), RABEP1 (16.2), NUP88 (14.9), INCA1 (14.1), KIF1C (13.0), *RPAIN (12.4), *CHRNE (11.1), CAMTA2 (11.0), SCIMP (10.2), *MIS12 (7.2), *DHX33 (5.6), SLC52A1 (3.0), ZNF594 (2.1), ZNF232 (2.0), SPAG7 (1.7), *TM4SF5 (1.6), ZFP3 (1.6), *C17orf107	20	12	8	1	16	3
	11:77909014-78287352	1e-10	rs4474465:rs2373115	378339	Low	*RSF1 (19.4), GAB2 (13.9), *THRSP (12.7), *AAMDC (10.8), NARS2 (6.5), USP35 (6.5), *ALG8 (6.0), KCTD21 (1.6)	8	4	4	0	8	0
	10:13991865-14018232	1e-10	rs2446581:rs17314229:rs7081208	26368	Low	FRMD4A (4.6)	1	1	0	0	1	0
	10:11703491-11723537	1e-10	rs12358692:rs11257238:rs7920721	20047	Low	*SEC61A2 (7.8)	1	0	1	0	1	0
	8:127317288-127353538	2e-10	rs118152978	36251	NA		0	0	0	0	0	0
	8:37037876-37134189	2e-10	rs188420713	96314	NA		0	0	0	0	0	0
	6:151079043-151207718	2e-10	rs11754661:rs75253868	128676	Low	MTHFD1L (11.7), PLEKHG1 (3.1)	2	2	0	0	2	0
	2:233976593-234091158	2e-10	rs35349669:rs10933431	114566	High	INPP5D (23.9), *DGKD (22.1), *EIF4E2 (15.3)	3	1	2	0	1	2
	1:161068836-161160872	2.05e-10	rs4575098	92037	High	USP21 (40.7), *MPZ (37.0), ADAMTS4 (28.3), *FCER1G (25.4), B4GALT3 (21.4), DEDD (20.4), NDUFS2 (18.2), *NR1I3 (13.0), PFDN2 (10.8), PPOX (10.3), PVRL4 (9.7), *TOMM40L (8.0), UFC1 (7.8), NIT1 (4.1), KLHDC9	15	11	4	1	9	5
	16:7140331-7145471	4e-10	rs75885813	5141	Low	RBFOX1 (13.5)	1	1	0	0	1	0
	17:47297297-47461433	5e-10	rs28394864:rs616338	164137	High	PHB (37.4), *KAT7 (10.2), PHOSPHO1 (9.4), *SPOP (8.4), GNGT2 (7.6), ABI3 (6.6), *SLC35B1 (6.6), ZNF652 (2.0)	8	5	3	0	7	1
	16:81924905-81957404	5e-10	rs72824905	32500	High	PLCG2 (32.5)	1	1	0	0	0	1
	10:7841811-7841811	6e-10	rs139967528	1	High	ATP5C1 (31.4), TAF3 (20.3), KIN (4.7)	3	3	0	0	2	1
	20:54979828-55040537	6.56e-10	rs7274581:rs6069736:rs6014724	60710	High	AURKA (41.4), *TFAP2C (16.3), CASS4 (4.5), *FAM209B (3.6), CSTF1 (2.5), RTFDC1 (2.1)	6	4	2	0	5	1
	2:124708698-124922863	8e-10	rs76854344:rs138449900	214166	Low	CNTNAP5 (1.8)	1	1	0	0	1	0
	17:48666437-48745035	1e-09	rs117964204	78599	Low	CACNA1G (12.1), ABCC3 (9.6), *SPATA20 (7.3)	3	2	1	0	3	0
	16:19435029-19570214	1e-09	rs118099348	135186	Low	GDE1 (14.1), CCP110 (11.5), C16orf62 (5.0), TMC5 (2.7)	4	4	0	0	4	0
	12:90224714-90224714	1e-09	rs117483990	1	NA		0	0	0	0	0	0
	6:82028124-82187989	1e-09	rs72907046	159866	Low	FAM46A (5.3)	1	1	0	0	1	0
	4:46691244-46691244	1e-09	rs183757472	1	NA		0	0	0	0	0	0
	4:46363735-46414112	1e-09	rs147028191	50378	Low	GABRA2 (16.4)	1	1	0	0	1	0
	4:11014822-11048723	1.93e-09	rs6448453	33902	NA		0	0	0	0	0	0
	19:51713365-51738917	2e-09	rs3865444:rs3826656	25553	Low	CD33 (11.4), *SIGLEC12 (1.9), SIGLECL1 (0.9)	3	2	1	0	3	0
	11:43633208-43817204	2e-09	rs139675748	183997	Low	HSD17B12 (12.3)	1	1	0	0	1	0
	2:61060043-61060043	2e-09	rs115291397	1	NA		0	0	0	0	0	0
	7:145764993-146140355	2.1e-09	rs802571:rs114360492	375363	High	CNTNAP2 (27.5)	1	1	0	0	0	1
	21:33992676-34088470	3e-09	rs147991290	95795	High	SYNJ1 (38.7), C21orf59 (11.4), PAXBP1 (11.1)	3	3	0	0	2	1
	11:25692673-26027953	3e-09	rs115514216	335281	NA		0	0	0	0	0	0
	9:3927256-3929424	3e-09	rs514716	2169	Low	GLIS3 (21.2)	1	1	0	0	1	0
	14:97827714-97961514	4e-09	rs150511909	133801	NA		0	0	0	0	0	0
	4:141313500-141500705	4e-09	rs143638193	187206	Low	SCOC (17.7), UCP1 (17.4), ELMOD2 (10.8), CLGN (9.8), RP11-542P2.1 (6.7)	5	5	0	0	5	0
	20:23439338-23806067	5e-09	rs147525344:rs113118940	366730	High	CST3 (134.8), CST4 (21.1), CST8 (20.4), CST11 (18.9), CST9L (15.6), CST2 (15.2), CST9 (14.5), CST1 (13.6), CSTL1 (13.5)	9	9	0	0	8	1
	7:37741892-37875558	5e-09	rs2718058	133667	High	NME8 (23.1), EPDR1 (6.5), GPR141 (1.9)	3	3	0	0	2	1
	3:190592836-191018705	5e-09	rs10937470:rs61174036:rs9877502	425870	High	*IL1RAP (31.4), OSTN (14.6), UTS2B (14.4), *CCDC50 (10.8), GMNC (5.3), *PYDC2	6	3	3	1	4	1
	17:44353222-44353222	6e-09	rs2732703	1	Low	ARL17B (8.9), LRRC37A (0.9), *LRRC37A2 (0.9)	3	2	1	0	3	0
	14:53168968-53462216	6e-09	rs17125924:rs17125944:rs185126971	293249	High	ERO1L (49.5), PSMC6 (41.8), STYX (22.5), GNPNAT1 (17.5), FERMT2 (14.5)	5	5	0	0	2	3
	1:37667554-37752707	6e-09	rs12041233	85154	Low	*RSPO1 (16.8), *MEAF6 (10.5)	2	0	2	0	2	0
	12:76157356-76157356	7e-09	rs187293782	1	NA		0	0	0	0	0	0
	5:139700578-139714837	7e-09	rs11168036	14260	High	HBEGF (29.9), *PCDHA4 (8.2), *PCDHA10 (7.3), *TMCO6 (7.0), *PCDHA9 (4.5), *SLC4A9 (3.7), PFDN1 (3.2), *CYSTM1 (2.9)	8	2	6	0	7	1
	16:22202002-22202002	8e-09	rs145049847	1	High	EEF2K (21.8)	1	1	0	0	0	1
	8:63843631-64035077	8e-09	rs4557697	191447	High	GGH (27.1), TTPA (25.5), NKAIN3 (2.7)	3	3	0	0	1	2
	2:177642910-177642910	8e-09	rs17639982	1	NA		0	0	0	0	0	0
	11:47346940-47733494	1e-08	rs12292911:rs10838725:rs3740688	386555	High	*NR1H3 (50.1), *PACSIN3 (44.8), PSMC3 (42.1), *PTPRJ (36.5), *LRP4 (34.6), RAPSN (29.9), NDUFS3 (19.5), SPI1 (18.6), MYBPC3 (17.1), SLC39A13 (17.1), CELF1 (15.6), *NUP160 (15.6), MTCH2 (15.4), MADD (13.8), *ARHGAP1 (12.0), *CKAP5 (12.0), *ACP2 (10.6), AGBL2 (10.6), PTPMT1 (7.9), C1QTNF4 (3.3), FNBP4 (3.2), FAM180B , KBTBD4	23	15	8	2	14	7
	7:80867716-80909708	1e-08	rs2525776	41993	NA		0	0	0	0	0	0
	7:11058396-11236571	1e-08	rs12374991:rs183600932	178176	Low	PHF14 (9.4)	1	1	0	0	1	0
	6:136254157-136368005	1e-08	rs11154851	113849	Low	PDE7B (12.2)	1	1	0	0	1	0
	5:153837106-153937479	1e-08	rs143766413:rs148763909	100374	Low	HAND1 (19.6), SAP30L (5.0)	2	2	0	0	2	0
	5:55510656-55556188	1e-08	rs4700060	45533	Low	ANKRD55	1	1	0	1	0	0
	4:99829343-99992365	1e-08	rs115809613	163023	High	EIF4E (33.6), ADH5 (18.7), METAP1 (13.1)	3	3	0	0	2	1
	4:17808337-18035250	1e-08	rs6850306	226914	Low	*LAP3 (16.8), NCAPG (6.4), DCAF16 (3.7), LCORL (2.2), *FAM184B (0.5)	5	3	2	0	5	0
	2:80261188-80283195	1e-08	rs6738962	22008	High	CTNNA2 (25.5)	1	1	0	0	0	1
	1:99707754-99707754	1e-08	rs143083071	1	NA		0	0	0	0	0	0
	3:57226150-57988043	1.24e-08	rs115317194:rs184384746	761894	High	ARF4 (42.5), *IL17RD (24.5), FLNB (23.9), *ABHD6 (20.8), *PXK (18.2), APPL1 (13.6), *PDHB (13.4), DENND6A (10.7), *ACOX2 (9.1), SLMAP (7.9), PDE12 (7.4), HESX1 (6.4), DNAH12 (4.3), ASB14 (3.2)	14	9	5	0	11	3
	22:45354131-45354131	2e-08	chr22_45354131	1	Low	PHF21B (3.0)	1	1	0	0	1	0
	19:3405592-3416299	2e-08	rs9749589	10708	Low	NFIC (7.7)	1	1	0	0	1	0
	17:72958573-73112655	2e-08	rs9899728:rs71380849	154083	High	*GRB2 (45.3), *SUMO2 (27.9), *GGA3 (21.0), *NUP85 (20.4), *ACOX1 (17.0), ATP5H (13.7), ICT1 (12.1), HID1 (11.7), *MRPS7 (7.3), NT5C (7.1), *TRIM47 (5.6), *KIAA0195 (3.8), HN1 (3.6), SLC16A5 (3.4), ARMC7 (3.1), *TSEN54 (3.1), KCTD2 (2.4), OTOP3 (2.4), *SMIM6 (0.9), *MYO15B (0.7), CDR2L (0.6)	21	10	11	0	19	2
	14:95724512-95772180	2e-08	rs115102486	47669	Low	CLMN (5.8)	1	1	0	0	1	0
	13:109473946-109496479	2e-08	rs17393344	22534	Low	MYO16 (11.8)	1	1	0	0	1	0
	12:129048113-129084597	2e-08	rs144288546	36485	Low	TMEM132C (2.2)	1	1	0	0	1	0
	10:32081456-32475275	2e-08	rs211257	393820	High	KIF5B (19.4), *EPC1 (16.5), ARHGAP12 (9.0)	3	2	1	0	2	1
	8:84750057-84750057	2e-08	rs79781504	1	NA		0	0	0	0	0	0
	6:18144798-18173915	2e-08	rs188911996	29118	Low	KDM1B (13.8), TPMT (5.5)	2	2	0	0	2	0
	4:9592033-9592033	2e-08	rs189421534	1	NA		0	0	0	0	0	0
	2:24352546-24477054	2e-08	rs75009721	124509	High	ITSN2 (26.5), PFN4 (11.7), FAM228A , FAM228B	4	4	0	2	1	1
	20:2378309-2400503	3e-08	rs34972666	22195	Low	TGM6 (2.3)	1	1	0	0	1	0
	16:30927509-31155458	3e-08	rs59735493:rs889555	227950	High	*PYCARD (44.4), STX4 (37.5), *RNF40 (36.1), *TRIM72 (29.0), PRSS8 (26.6), STX1B (26.4), KAT8 (21.7), *PHKG2 (18.3), *ITGAX (12.3), PRSS36 (12.0), PRSS53 (12.0), VKORC1 (10.6), CTF1 (9.9), HSD3B7 (8.6), *ZNF768 (7.7), BCKDK (7.6), SETD1A (7.4), FBXL19 (5.7), ORAI3 (3.5), *PRR14 (3.1), ZNF646 (2.5), *C16orf93 (0.3), ZNF668	23	15	8	1	15	7
	7:6688126-6954759	3e-08	rs146997164:rs116139393	266634	Low	*PMS2 (12.5), *ZDHHC4 (10.7), CCZ1B (6.8), *CCZ1 (5.1), ZNF12 (3.6), RSPH10B2 (1.5), *C7orf26 , *RSPH10B	8	3	5	2	6	0
	6:87837760-88051187	3e-08	rs1925690	213428	High	*SLC35A1 (26.8), GJB7 (3.4), ZNF292 (3.2), SMIM8 (0.9), C6orf163 (0.7)	5	4	1	0	4	1
	6:77009097-77235954	3e-08	rs16887604	226858	NA		0	0	0	0	0	0
	5:88215594-88633784	3e-08	rs9293513:rs186292051:rs141568462:rs190982	418191	High	MEF2C (38.6)	1	1	0	0	0	1
	3:166014469-166014469	3e-08	rs509208	1	NA		0	0	0	0	0	0
	18:56189459-56207629	3.3e-08	rs76726049	18171	High	*MALT1 (53.6), ALPK2 (2.9)	2	1	1	0	1	1
	15:63441242-63595878	3.35e-08	rs117618017	154637	High	APH1B (103.1), RPS27L (22.8), CA12 (20.5), RAB8B (14.5), LACTB (4.8)	5	5	0	0	3	2
	17:56398006-56410041	4e-08	rs2632516	12036	High	*TRIM37 (29.3), RNF43 (21.6), *RAD51C (15.7), BZRAP1 (12.1), SUPT4H1 (9.2)	5	3	2	0	3	2
	16:24670381-24675589	4e-08	rs8045064	5209	NA		0	0	0	0	0	0
	10:30229869-30229869	4e-08	rs146650065	1	NA		0	0	0	0	0	0
	7:51578022-51578022	4e-08	rs112404845	1	NA		0	0	0	0	0	0
	7:31302391-31302391	4e-08	rs138090874	1	NA		0	0	0	0	0	0
	5:145345277-145737268	4e-08	rs2962508	391992	Low	SH3RF2 (16.0), LARS (14.3), POU4F3 (11.0), RBM27 (3.0), PLAC8L1	5	5	0	1	4	0
	3:61635594-61654355	4e-08	rs7609954	18762	High	PTPRG (24.9)	1	1	0	0	0	1
	2:109629693-109641197	4e-08	rs4676049	11505	Low	*SULT1C2 (5.0)	1	0	1	0	1	0
	2:101283548-101318711	4e-08	rs2970989	35164	High	*PDCL3 (30.5), *NPAS2 (11.0)	2	0	2	0	1	1
	19:46241841-46241841	4.64e-08	rs76320948	1	Low	FBXO46 (2.3)	1	1	0	0	1	0
	13:103609892-103663945	5e-08	rs16961023	54054	NA		0	0	0	0	0	0
	12:94210505-94255845	5e-08	rs61144803	45341	Low	CRADD (18.4)	1	1	0	0	1	0
	10:84757838-84949895	5e-08	rs190780914	192058	High	NRG3 (27.7)	1	1	0	0	0	1
	6:6316313-6316313	5e-08	rs6927354	1	Low	F13A1 (13.7)	1	1	0	0	1	0
	5:15596986-15865376	5e-08	rs75002042	268391	Low	FBXL7 (13.4)	1	1	0	0	1	0
	2:179244614-179282437	5e-08	rs1347297	37824	High	*TTN (32.3), PRKRA (28.6), *FKBP7 (10.2), OSBPL6 (7.1), *RBM45 (6.1), *PLEKHA3 (5.8)	6	2	4	0	4	2
	2:52121667-52121667	5e-08	rs191975838	1	NA		0	0	0	0	0	0
	17:13694515-13694515	6e-08	rs139471609	1	NA		0	0	0	0	0	0
	6:158261550-158343022	6e-08	rs34804891	81473	High	SNX9 (74.7)	1	1	0	0	0	1
	13:93764102-93945858	7e-08	rs143258881	181757	Low	GPC6 (19.8)	1	1	0	0	1	0
	12:56453738-56497641	7e-08	rs79335261	43904	High	ERBB3 (45.9), RPS26 (20.6), PA2G4 (17.5), RPL41 (10.7), ESYT1 (10.1), ZC3H10 (1.7)	6	6	0	0	5	1
	8:123435096-123486299	7e-08	rs149038799	51204	NA		0	0	0	0	0	0
	6:75851235-76053076	7e-08	rs36099249	201842	High	TMEM30A (23.0), COL12A1 (16.8), COX7A2 (4.2), FILIP1 (4.2)	4	4	0	0	3	1
	5:174014114-174139287	7e-08	rs10061074:rs145848414	125174	High	MSX2 (18.7)	1	1	0	0	0	1
	4:11626907-11764791	7e-08	rs6448799	137885	Low	*HS3ST1 (6.8)	1	0	1	0	1	0
	2:175133456-175133456	7e-08	rs75286889	1	NA		0	0	0	0	0	0
	1:240601222-240605052	7e-08	rs12091371	3831	High	FMN2 (37.2)	1	1	0	0	0	1
	18:57540917-57630851	8e-08	rs142176337	89935	High	PMAIP1 (72.4)	1	1	0	0	0	1
	17:45884372-46028071	8e-08	rs4794202	143700	High	CDK5RAP3 (38.2), OSBPL7 (25.2), *TBX21 (19.1), PNPO (14.4), *SNX11 (13.8), SCRN2 (11.8), *CBX1 (10.9), MRPL10 (9.8), SP2 (9.2), SP6 (7.6), LRRC46 (6.0), *TBKBP1 (3.3), *EFCAB13 (1.4), PRR15L	14	9	5	1	11	2
	9:140373173-140416579	8e-08	rs139090762	43407	High	*GRIN1 (48.7), NSMF (27.3), PNPLA7 (12.8)	3	2	1	0	1	2
	8:95971758-96078112	8e-08	rs7818382	106355	High	TP53INP1 (22.3), *CCNE2 (9.8), *ESRP1 (9.6), NDUFAF6 (7.3), *INTS8 (2.0)	5	2	3	0	4	1
	1:218594484-218594484	8e-08	rs181424343	1	High	TGFB2 (217.8)	1	1	0	0	0	1
	18:54186432-54240435	9e-08	rs17090219	54004	NA		0	0	0	0	0	0
	13:113823997-113966989	9e-08	rs146168866	142993	High	PCID2 (27.4), *ADPRHL1 (23.3), CUL4A (19.4), PROZ (18.3), LAMP1 (16.5), GRTP1 (16.0)	6	5	1	0	4	2
	11:112262964-112352398	9e-08	rs188168326	89435	NA		0	0	0	0	0	0
	11:62240416-62481650	9e-08	rs11828907:rs141218484	241235	High	B3GAT3 (34.4), UBXN1 (32.1), GANAB (21.4), BSCL2 (20.1), MTA2 (19.7), GNG3 (19.4), *SLC3A2 (18.4), EEF1G (17.1), ROM1 (15.4), AHNAK (13.7), C11orf83 (10.0), TUT1 (10.0), *FADS2 (9.9), INTS5 (7.6), TTC9C (5.5), HNRNPUL2 (4.1), EML3 (2.3), METTL12 (2.1), LRRN4CL (0.9), C11orf48 (0.5)	20	18	2	0	16	4
	2:48663037-48663037	9e-08	rs186166314	1	Low	PPP1R21 (7.0)	1	1	0	0	1	0
	21:44014188-44061212	1e-07	rs189677472	47025	High	PDE9A (29.5), SLC37A1 (3.4)	2	2	0	0	1	1
	16:80257328-80550515	1e-07	rs137967137:rs79358781	293188	NA		0	0	0	0	0	0
	15:31408269-31453341	1e-07	rs149916999	45073	Low	TRPM1 (16.8)	1	1	0	0	1	0
	15:28381546-28381546	1e-07	rs8033755	1	High	HERC2 (24.6)	1	1	0	0	0	1
	14:94391705-94391705	1e-07	rs117161928	1	Low	ASB2 (8.1), FAM181A	2	2	0	1	1	0
	13:106358461-106392875	1e-07	rs115694210	34415	NA		0	0	0	0	0	0
	11:121016724-121016724	1e-07	rs148619105	1	Low	TECTA (8.8)	1	1	0	0	1	0
	11:37187104-37427443	1e-07	chr11_37229442	240340	NA		0	0	0	0	0	0
	10:28852022-28852022	1e-07	rs181666690	1	High	WAC (29.1)	1	1	0	0	0	1
	8:103973711-104438719	1e-07	rs75635567:rs76070545:rs6468852	465009	Low	FZD6 (20.2), ATP6V1C1 (16.7), SLC25A32 (14.7), CTHRC1 (12.2), DCAF13 (8.7), BAALC (1.8)	6	6	0	0	6	0
	7:123044507-123113397	1e-07	rs71574743	68891	Low	IQUB (12.0)	1	1	0	0	1	0
	7:34019320-34094687	1e-07	rs17169634	75368	Low	BMPER (19.5)	1	1	0	0	1	0
	6:44421896-44426084	1e-07	rs543844	4189	Low	CDC5L (17.7)	1	1	0	0	1	0
	5:75829759-76089009	1e-07	rs190204665:rs61233297	259251	High	F2R (91.8), IQGAP2 (23.4), F2RL2 (9.8)	3	3	0	0	1	2
	5:28577934-28577934	1e-07	rs150631144	1	NA		0	0	0	0	0	0
	3:39386820-39593234	1e-07	rs538867	206415	High	RPSA (29.0), *CX3CR1 (26.3), SLC25A38 (12.4), MOBP (11.7), CCR8 (6.9)	5	4	1	0	3	2
	2:220871853-221076054	1e-07	rs187402274	204202	NA		0	0	0	0	0	0
	2:104619458-104619458	1e-07	rs186971130	1	NA		0	0	0	0	0	0
	X:91307595-91418283	2e-07	rs2573905	110689	Low	PCDH11X (18.6)	1	1	0	0	1	0
	22:20004100-20039002	2e-07	rs144191434	34903	Low	ARVCF (10.1), TANGO2 (3.1)	2	2	0	0	2	0
	16:83555020-83555020	2e-07	rs77894924	1	High	CDH13 (30.6)	1	1	0	0	0	1
	16:62570349-62570349	2e-07	rs150252171	1	NA		0	0	0	0	0	0
	16:49982757-49987263	2e-07	rs77414823	4507	NA		0	0	0	0	0	0
	13:81480865-81613749	2e-07	rs189465671	132885	NA		0	0	0	0	0	0
	12:4808251-4808251	2e-07	rs116938548	1	Low	NDUFA9 (14.0)	1	1	0	0	1	0
	11:49873440-50272662	2e-07	rs2313143	399223	High	*FOLH1 (55.4), OR4C12 (2.9), OR4C13 (2.9)	3	2	1	0	2	1
	10:106658658-106970768	2e-07	rs117792039	312111	Low	SORCS3 (16.7)	1	1	0	0	1	0
	10:10977601-11019077	2e-07	rs62209	41477	NA		0	0	0	0	0	0
	9:100517724-100700832	2e-07	rs12378800	183109	Low	FOXE1 (17.7), *NANS (7.0), HEMGN (5.5), C9orf156 (2.8)	4	3	1	0	4	0
	9:79663042-79717402	2e-07	rs147213018	54361	High	*VPS13A (15.7)	1	0	1	0	0	1
	8:114727602-114727602	2e-07	rs189590409	1	NA		0	0	0	0	0	0
	8:84179554-84179554	2e-07	rs192093332	1	NA		0	0	0	0	0	0
	8:67698652-67889470	2e-07	rs182838111:rs191342285	190819	High	SGK3 (28.4), PPP1R42 (5.4), TCF24 (1.9), MCMDC2 (1.1)	4	4	0	0	3	1
	8:31084145-31131310	2e-07	rs137869973	47166	NA		0	0	0	0	0	0
	7:149549009-149622010	2e-07	rs115972394:rs116932763	73002	Low	ATP6V0E2 (8.9), ZNF862 (2.5)	2	2	0	0	2	0
	7:25134534-25269933	2e-07	rs1861525	135400	High	CYCS (23.9), NPVF (18.9), C7orf31 (3.2)	3	3	0	0	2	1
	6:133704149-133704149	2e-07	rs17062407	1	Low	EYA4 (14.6)	1	1	0	0	1	0
	6:56549053-56762103	2e-07	rs185968827	213051	Low	DST (19.2), *ZNF451 (15.3), *RAB23 (14.9), *BEND6 (10.0), *PRIM2 (5.7), *KIAA1586 (2.4)	6	1	5	0	6	0
	5:150982261-151291306	2e-07	rs186127414	309046	High	GLRA1 (25.3), SPARC (18.2), G3BP1 (16.4), ATOX1 (9.1)	4	4	0	0	2	2
	5:130677971-131461414	2e-07	rs142958719:rs476428:rs6890695:rs758324:rs382216	783444	High	*RAD50 (44.7), CSF2 (34.0), IL3 (26.0), FNIP1 (25.9), *HINT1 (22.2), CDC42SE2 (17.8), RAPGEF6 (14.1), *SLC22A4 (14.0), *SLC22A5 (13.5), ACSL6 (10.9), *P4HA2 (10.1), *LYRM7 (4.7), *PDLIM4 (3.7)	13	6	7	0	8	5
	5:119321173-119321173	2e-07	rs190338033	1	NA		0	0	0	0	0	0
	5:115952356-116126008	2e-07	rs77296444	173653	NA		0	0	0	0	0	0
	5:44015768-44389468	2e-07	rs11742761:rs11749176	373701	High	FGF10 (34.0), *NNT (9.5)	2	1	1	0	1	1
	4:140520528-140527704	2e-07	rs72728723	7177	Low	SETD7 (10.6)	1	1	0	0	1	0
	4:102898358-103054209	2e-07	rs115641191	155852	Low	BANK1 (13.7)	1	1	0	0	1	0
	4:87906310-87978315	2e-07	rs340635	72006	Low	*HSD17B13 (13.2), *SLC10A6 (3.0), AFF1 (2.2)	3	1	2	0	3	0
	2:137190884-137232813	2e-07	rs140009341	41930	NA		0	0	0	0	0	0
	17:78825725-78987896	3e-07	rs149464898	162172	High	RPTOR (24.7), *AZI1 (17.3), *SLC38A10 (7.4), CHMP6 (6.8)	4	2	2	0	3	1
	17:66904001-66916495	3e-07	rs144216026:rs16973424	12495	Low	ABCA8 (6.2)	1	1	0	0	1	0
	15:71742094-71742094	3e-07	rs142200609	1	Low	THSD4 (11.2)	1	1	0	0	1	0
	15:50930555-51058629	3e-07	rs8035452	128075	High	*USP8 (137.7), SPPL2A (53.4), TRPM7 (19.0), *HDC (13.3), *AP4E1 (9.5), *USP50 (7.0)	6	2	4	0	4	2
	15:27662881-27727612	3e-07	rs74006954	64732	Low	GABRG3 (8.5)	1	1	0	0	1	0
	14:107180574-107180574	3e-07	rs2337406	1	NA		0	0	0	0	0	0
	14:95283220-95283220	3e-07	rs57602116	1	NA		0	0	0	0	0	0
	12:51781525-51918383	3e-07	rs147845115	136859	Low	GALNT6 (14.9), SLC4A8 (10.8)	2	2	0	0	2	0
	12:47633793-47645321	3e-07	rs11610206	11529	Low	PCED1B (0.9)	1	1	0	0	1	0
	12:43940497-43981279	3e-07	rs7295246	40783	High	*PRICKLE1 (42.5), ADAMTS20 (20.1)	2	1	1	0	1	1
	11:95045632-95112415	3e-07	rs3911569	66784	NA		0	0	0	0	0	0
	11:12190837-12209026	3e-07	rs117250828	18190	Low	MICAL2 (14.2)	1	1	0	0	1	0
	10:92109327-92441525	3e-07	rs73310256:rs73320584	332199	NA		0	0	0	0	0	0
	9:98540995-98546514	3e-07	rs7047415	5520	NA		0	0	0	0	0	0
	8:8967126-9039510	3e-07	rs191707442:rs3748140	72385	Low	PPP1R3B (18.6), ERI1 (5.2), *SGK223	3	2	1	1	2	0
	6:158929960-158929960	3e-07	rs116886320	1	Low	TULP4 (17.6)	1	1	0	0	1	0
	6:108004083-108025645	3e-07	rs847012	21563	Low	*OSTM1 (10.7), SCML4 (1.6)	2	1	1	0	2	0
	6:92526806-92645346	3e-07	rs6908580	118541	NA		0	0	0	0	0	0
	4:56666024-56675632	3e-07	rs753129	9609	Low	*EXOC1 (16.0)	1	0	1	0	1	0
	3:82061187-82061187	3e-07	rs142710255	1	NA		0	0	0	0	0	0
	3:26119582-26264049	3e-07	rs7374058	144468	Low	*NGLY1 (10.4)	1	0	1	0	1	0
	1:193577597-193730872	3e-07	rs6678275	153276	High	*CDC73 (13.9), *B3GALT2 (6.5)	2	0	2	0	1	1
	1:26620806-26620806	3e-07	rs56039743	1	High	CEP85 (30.2), SH3BGRL3 (23.4), UBXN11 (5.3)	3	3	0	0	1	2
	22:48352185-48513816	4e-07	rs150927461	161632	NA		0	0	0	0	0	0
	21:30033641-30126624	4e-07	rs2409317	92984	High	*CCT8 (21.8), *N6AMT1 (9.2), *RWDD2B (3.4)	3	0	3	0	2	1
	19:35233027-35275194	4e-07	rs9304861	42168	Low	*ZNF302 (3.3), ZNF599 (2.5), ZNF181 (2.1), *SCGB2B2 (2.0)	4	2	2	0	4	0
	18:64311683-64698805	4e-07	rs138098194	387123	Low	*CDH19 (4.5)	1	0	1	0	1	0
	16:77876763-77876763	4e-07	rs9934540	1	Low	VAT1L (5.2)	1	1	0	0	1	0
	15:86663002-86994036	4e-07	rs62013859	331035	High	*AKAP13 (30.1), AGBL1	2	1	1	1	0	1
	15:64592270-64896040	4e-07	rs74615166	303771	High	*SNX1 (39.1), CSNK1G1 (20.9), KIAA0101 (15.0), TRIP4 (11.2), ZNF609 (2.3), *RBPMS2 (1.3)	6	4	2	0	5	1
	12:101221239-101256030	4e-07	rs1399439	34792	Low	ANO4 (5.0)	1	1	0	0	1	0
	12:95323772-95330590	4e-07	rs249153	6819	Low	NDUFA12 (17.3)	1	1	0	0	1	0
	8:6538371-6538371	4e-07	rs181696879	1	NA		0	0	0	0	0	0
	6:20529324-20721436	4e-07	rs62400067	192113	High	CDKAL1 (29.9), *ID4 (18.5), *E2F3 (5.0)	3	1	2	0	2	1
	5:176935159-176988487	4e-07	rs61142792	53329	High	DDX41 (31.1), PDLIM7 (27.9), *B4GALT7 (22.1), *TMED9 (21.7), DOK3 (7.8), FAM193B (4.6), *FAM153C (0.9), *FAM153A	8	4	4	1	3	4
	5:127382302-127582221	4e-07	rs146579248	199920	Low	FBN2 (19.1), SLC12A2 (9.9)	2	2	0	0	2	0
	4:187727540-187812633	4e-07	rs75718659	85094	Low	*MTNR1A (20.2), *FAT1 (15.3)	2	0	2	0	2	0
	3:58742024-58846472	4e-07	rs181319480	104449	Low	C3orf67	1	1	0	1	0	0
	2:228001690-228014600	4e-07	rs59904869	12911	High	COL4A3 (41.4), COL4A4 (10.1)	2	2	0	0	1	1
	2:199117570-199117570	4e-07	rs147150305	1	Low	PLCL1 (16.9)	1	1	0	0	1	0
	2:118370901-118502615	4e-07	rs982100	131715	Low	*INSIG2 (21.1), *CCDC93 (6.4)	2	0	2	0	2	0
	22:44524739-44536676	5e-07	rs75617873	11938	Low	PARVB (8.7)	1	1	0	0	1	0
	22:37248380-37537658	5e-07	rs117496069	289279	High	TMPRSS6 (29.2), NCF4 (27.5), CSF2RB (23.6), IL2RB (23.2), MPST (18.7), TST (17.2), KCTD17 (15.8), TEX33 (1.3)	8	8	0	0	4	4
	22:19691893-19691893	5e-07	rs141503849	1	Low	SEPT5 (17.9), GP1BB (12.2)	2	2	0	0	2	0
	16:86408183-86408183	5e-07	rs78910009	1	NA		0	0	0	0	0	0
	12:80458000-80591326	5e-07	rs190909796	133327	Low	OTOGL (10.4)	1	1	0	0	1	0
	12:8758543-8761674	5e-07	rs3794318	3132	High	*A2M (33.5), AICDA (21.4), *KLRB1 (3.5)	3	1	2	0	1	2
	11:125759647-125905258	5e-07	rs472926:rs11220271	145612	High	*CHEK1 (30.0), *EI24 (20.5), CDON (18.1), DDX25 (13.3), HYLS1 (5.2), PUS3 (2.5)	6	4	2	0	5	1
	11:10972850-10972850	5e-07	rs188188267	1	NA		0	0	0	0	0	0
	10:71493435-71540035	5e-07	rs4746003:rs79538733	46601	High	*TSPAN15 (43.2), *HK1 (17.4)	2	0	2	0	1	1
	9:83518215-83694582	5e-07	rs144573434:rs139638356	176368	NA		0	0	0	0	0	0
	9:38711006-38711006	5e-07	rs56249755	1	NA		0	0	0	0	0	0
	9:31487723-31587834	5e-07	rs4576506:rs78496360	100112	NA		0	0	0	0	0	0
	9:11812813-11812813	5e-07	rs147338646	1	NA		0	0	0	0	0	0
	8:53214265-53214265	5e-07	rs7009219	1	Low	ST18 (2.4)	1	1	0	0	1	0
	7:155101686-155224715	5e-07	rs61510607:rs191603973	123030	Low	INSIG1 (20.8)	1	1	0	0	1	0
	7:133747946-133747946	5e-07	rs11770757	1	High	EXOC4 (30.6)	1	1	0	0	0	1
	7:96652459-97048647	5e-07	rs62496419:rs75290158	396189	High	*LMTK2 (38.4), DLX5 (14.9), DLX6 (6.5), ACN9 (6.1)	4	3	1	0	3	1
	6:107250911-107309502	5e-07	rs140633572	58592	Low	*QRSL1 (10.4)	1	0	1	0	1	0
	5:132330152-132330152	5e-07	rs7702102	1	Low	ZCCHC10 (2.8)	1	1	0	0	1	0
	4:155299027-155674349	5e-07	rs727153:rs1466662	375323	High	FGG (31.4), FGA (30.0), FGB (30.0), LRAT (16.6), PLRG1 (11.5), DCHS2 (5.9), *RBM46 (0.8)	7	6	1	0	4	3
	4:5178916-5434602	5e-07	rs73211192:rs78647349	255687	Low	STK32B (4.1)	1	1	0	0	1	0
	3:186746994-186763829	5e-07	rs3936289	16836	Low	*TBCCD1 (11.8), ST6GAL1 (10.6)	2	1	1	0	2	0
	3:137519964-137725517	5e-07	rs16847609	205554	Low	CLDN18 (11.5)	1	1	0	0	1	0
	3:22975186-23168822	5e-07	rs148471206	193637	NA		0	0	0	0	0	0
	2:120005569-120031159	5e-07	rs72840936	25591	Low	STEAP3 (21.3), *TMEM177 (0.9)	2	1	1	0	2	0
	2:72142132-72183011	5e-07	rs72842919	40880	NA		0	0	0	0	0	0
	1:146836420-146985130	5e-07	rs141976661	148711	NA		0	0	0	0	0	0
	20:48922928-49174413	6e-07	rs147775533	251486	High	PTPN1 (45.9), *ADNP (40.9)	2	1	1	0	0	2
	20:32545548-32873784	6e-07	rs115786578	328237	High	ASIP (25.1), AHCY (20.9), EIF2S2 (18.5), *EDEM2 (16.6), *MAP1LC3A (16.0), RALY (3.9)	6	4	2	0	3	3
	18:6974459-6974459	6e-07	rs183708309	1	Low	LAMA1 (8.7)	1	1	0	0	1	0
	17:41873380-41968006	6e-07	rs56176358	94627	High	DUSP3 (23.9), MPP3 (13.1), MPP2 (12.1), CD300LG (7.8), C17orf105	5	5	0	1	3	1
	16:2658385-2658385	6e-07	rs189794920	1	High	PDPK1 (55.4)	1	1	0	0	0	1
	13:34654918-34950527	6e-07	rs17798800:rs690705	295610	NA		0	0	0	0	0	0
	12:29356272-29542777	6e-07	rs117154046	186506	Low	ERGIC2 (17.4), *OVCH1 (6.5), FAR2 (6.1)	3	2	1	0	3	0
	11:108196896-108196896	6e-07	rs56009889	1	High	ATM (57.1), C11orf65 (2.2)	2	2	0	0	1	1
	11:48969944-48969944	6e-07	rs3850930	1	NA		0	0	0	0	0	0
	11:924904-1044938	6e-07	rs10751667	120035	High	*BRSK2 (34.1), *DEAF1 (26.1), *IRF7 (25.2), CHID1 (25.1), AP2A2 (24.1), *TOLLIP (18.8), *RNH1 (16.4), MUC6 (15.6), *MUC5B (13.8), *POLR2L (13.0), *EPS8L2 (12.6), *RPLP2 (11.7), *CD151 (11.4), *PHRF1 (8.1), *TSPAN4 (6.7), *ATHL1 (1.8), *LRRC56	17	3	14	1	10	6
	10:122255167-122308595	6e-07	rs118048115	53429	Low	PPAPDC1A (13.4)	1	1	0	0	1	0
	7:64311614-64407164	6e-07	rs11773349	95551	Low	*VKORC1L1 (15.0), ZNF273 (4.5), *ZNF117 (3.3), *ZNF92 (3.3), *ZNF107 (2.3), ZNF138 (2.1), *ERV3-1 (1.5)	7	2	5	0	7	0
	6:140196083-140299372	6e-07	rs17069431	103290	NA		0	0	0	0	0	0
	6:134563353-134563353	6e-07	rs4896030	1	High	SGK1 (38.3)	1	1	0	0	0	1
	6:124317132-124326227	6e-07	rs117780815	9096	Low	NKAIN2 (2.7)	1	1	0	0	1	0
	5:107101004-107111176	6e-07	rs1422438	10173	NA		0	0	0	0	0	0
	4:170073812-170186130	6e-07	rs9994441	112319	High	SH3RF1 (51.8)	1	1	0	0	0	1
	4:149038730-149133157	6e-07	rs3931397	94428	Low	NR3C2 (15.9)	1	1	0	0	1	0
	2:185346202-185390885	6e-07	rs1443024	44684	NA		0	0	0	0	0	0
	2:26694652-26694652	6e-07	rs183562580	1	Low	OTOF (13.7), DRC1 (6.7)	2	2	0	0	2	0
	2:17314572-17830599	6e-07	rs4038131:rs11889338	516028	Low	VSNL1 (11.3), *GEN1 (10.1), SMC6 (9.3), *MSGN1 (3.4), RAD51AP2	5	3	2	1	4	0
	1:30157099-30157099	6e-07	rs116050881	1	NA		0	0	0	0	0	0
	21:44829992-44829992	7e-07	rs857551	1	High	SIK1 (19.6)	1	1	0	0	0	1
	17:6882443-6882443	7e-07	rs111816999	1	High	ALOX12 (41.0)	1	1	0	0	0	1
	12:4158153-4173126	7e-07	rs11062987	14974	NA		0	0	0	0	0	0
	11:110391916-110511048	7e-07	rs326946	119133	Low	*FDX1 (12.1), ARHGAP20 (5.1)	2	1	1	0	2	0
	9:132923233-132943785	7e-07	rs4836694	20553	Low	NCS1 (19.2)	1	1	0	0	1	0
	9:104630183-104713054	7e-07	rs1774093	82872	NA		0	0	0	0	0	0
	8:22852691-22896057	7e-07	rs2466181	43367	High	TNFRSF10B (34.0), *ENTPD4 (11.6), PEBP4 (8.0), RHOBTB2 (4.8)	4	3	1	0	3	1
	7:88076566-88244249	7e-07	rs118071777	167684	NA		0	0	0	0	0	0
	7:29211267-29280223	7e-07	rs56357845	68957	Low	CHN2 (11.7), CPVL (7.6)	2	2	0	0	2	0
	6:113720239-113720239	7e-07	rs11961710	1	NA		0	0	0	0	0	0
	5:179128008-179245330	7e-07	rs72807343	117323	High	SQSTM1 (42.4), CANX (40.7), MAML1 (32.1), LTC4S (20.6), MGAT4B (7.4), C5orf45 (2.0)	6	6	0	0	3	3
	5:76849531-76869085	7e-07	rs116300850	19555	Low	*PDE8B (13.2), WDR41 (2.7)	2	1	1	0	2	0
	5:30139350-30311498	7e-07	rs13178362	172149	NA		0	0	0	0	0	0
	4:168844122-169074184	7e-07	rs13133687	230063	Low	ANXA10 (4.3)	1	1	0	0	1	0
	2:168602614-168688373	7e-07	rs116677506	85760	Low	B3GALT1 (6.5)	1	1	0	0	1	0
	2:40124595-40202448	7e-07	rs75847378	77854	NA		0	0	0	0	0	0
	1:233622037-233622928	7e-07	rs36060340	892	NA		0	0	0	0	0	0
	1:206989608-207035647	7e-07	rs2243170	46040	High	*CD46 (31.5), IL19 (19.6), IL20 (9.4)	3	2	1	0	1	2
	1:43919486-44008661	7e-07	rs182798940	89176	High	PTPRF (35.8), SZT2 (16.4), *TIE1 (12.0), HYI (2.2)	4	3	1	0	3	1
	21:46853991-46916033	8e-07	rs79985863	62043	High	COL18A1 (28.4), SLC19A1 (17.2), *FAM207A (1.4)	3	2	1	0	2	1
	19:53973785-53973785	8e-07	rs2927694	1	Low	ZNF813 (2.1)	1	1	0	0	1	0
	19:11433931-11460386	8e-07	rs148273964	26456	Low	RAB3D (18.3), TSPAN16 (3.1), TMEM205 (2.8), CCDC159	4	4	0	1	3	0
	18:5958061-5958061	8e-07	rs62076840	1	Low	L3MBTL4 (4.7)	1	1	0	0	1	0
	14:91845143-91971886	8e-07	rs56146971	126744	High	*GPR68 (14.7), CCDC88C (12.4), *C14orf159 (3.5), SMEK1 (2.8)	4	2	2	0	3	1
	13:53132027-53132027	8e-07	rs61960582	1	Low	*VPS36 (14.5), *THSD1 (5.5)	2	0	2	0	2	0
	12:127974138-127974138	8e-07	rs185806653	1	NA		0	0	0	0	0	0
	12:25417988-25426122	8e-07	rs7313581	8135	High	KRAS (37.7)	1	1	0	0	0	1
	11:24554138-24618295	8e-07	rs12361953	64158	Low	LUZP2 (2.0)	1	1	0	0	1	0
	9:5526880-5556822	8e-07	rs10975167	29943	High	*KIAA1432 (36.5), PDCD1LG2 (7.3)	2	1	1	0	1	1
	8:81345028-81467705	8e-07	rs142835438:rs141846544	122678	Low	ZBTB10 (2.5)	1	1	0	0	1	0
	8:3077034-3126076	8e-07	rs73660619	49043	Low	CSMD1 (5.5)	1	1	0	0	1	0
	7:122046492-122264661	8e-07	rs12706411	218170	High	*PTPRZ1 (18.3), CADPS2 (13.3)	2	1	1	0	1	1
	5:126729450-126862622	8e-07	rs143954261	133173	Low	MEGF10 (10.9), PRRC1 (7.5)	2	2	0	0	2	0
	5:84084776-84089278	8e-07	rs113524839	4503	NA		0	0	0	0	0	0
	4:110172886-110455506	8e-07	rs182972826:rs183256737:rs144998240	282621	High	COL25A1 (181.5), SEC24B (17.7)	2	2	0	0	1	1
	3:133430895-133582632	8e-07	rs190500289	151738	High	TF (28.3), RAB6B (16.2), SRPRB (11.2)	3	3	0	0	2	1
	3:71981089-71981259	8e-07	rs58920042	171	NA		0	0	0	0	0	0
	2:179872750-180139219	8e-07	rs62179067:rs62177277	266470	High	*TTN (32.3), *ZNF385B (7.1), CCDC141 (5.3), SESTD1 (3.6)	4	2	2	0	3	1
	2:65367426-65609887	8e-07	rs140661185:rs182928794	242462	High	RAB1A (30.7), SPRED2 (29.6), ACTR2 (17.1)	3	3	0	0	1	2
	2:47580787-47894472	8e-07	rs2969775:rs186552003	313686	High	MSH2 (56.7), EPCAM (16.1), *GTF2A1L (12.7), KCNK12 (3.6)	4	3	1	0	3	1
	1:57669814-57735080	8e-07	rs197624	65267	High	DAB1 (31.8)	1	1	0	0	0	1
	1:22186234-22284708	8e-07	rs2445130	98475	High	HSPG2 (22.8), *USP48 (14.3), CELA3B (13.5), *ZBTB40 (7.5)	4	2	2	0	3	1
	20:4138793-4155193	9e-07	rs1741309	16401	Low	SMOX (8.8)	1	1	0	0	1	0
	13:101154730-101357571	9e-07	rs117969561	202842	Low	PCCA (11.8), GGACT (4.3), TMTC4 (1.5)	3	3	0	0	3	0
	13:98891272-99241507	9e-07	rs4318070:rs912330:rs6491411	350236	High	FARP1 (31.4), STK24 (19.8), *SLC15A1 (10.3), *DOCK9 (9.7)	4	2	2	0	3	1
	13:83553567-83830486	9e-07	rs9546312	276920	High	*SLITRK1 (18.0)	1	0	1	0	0	1
	12:115342058-115383386	9e-07	rs10850408	41329	NA		0	0	0	0	0	0
	6:62191653-62544097	9e-07	rs140996952	352445	Low	KHDRBS2 (4.6), MTRNR2L9	2	2	0	1	1	0
	5:142862733-142933351	9e-07	rs188951355	70619	NA		0	0	0	0	0	0
	5:118291836-118583975	9e-07	rs116348108	292140	Low	DTWD2 (5.1), DMXL1 (1.4)	2	2	0	0	2	0
	5:113476423-113598535	9e-07	rs4705644	122113	Low	*MCC (15.6), *KCNN2 (14.0)	2	0	2	0	2	0
	5:104873853-104996293	9e-07	rs77780208	122441	NA		0	0	0	0	0	0
	3:169329070-169657235	9e-07	rs28582745	328166	High	MECOM (42.4), MYNN (4.2), ACTRT3 (2.6), LRRIQ4 (2.0), LRRC34 (0.7), LRRC31 , SAMD7	7	7	0	2	4	1
	3:168990834-168990834	9e-07	rs115798104	1	High	MECOM (42.4)	1	1	0	0	0	1
	1:171557600-171557600	9e-07	rs2421847	1	Low	PRRC2C (5.8)	1	1	0	0	1	0
	22:42185186-42276742	1e-06	rs7364180	91557	High	*CYP2D6 (29.3), SREBF2 (27.8), *NAGA (19.1), *NDUFA6 (17.3), *PMM1 (13.1), *TNFRSF13C (12.6), *ACO2 (9.3), MEI1 (7.3), *POLR3H (7.3), *NHP2L1 (7.0), *SMDT1 (6.7), CCDC134 (4.2), *CENPM (3.5), *CSDC2 (3.1), *TEF (2.8)	15	3	12	0	13	2
	18:21693892-21772856	1e-06	rs12604324	78965	Low	OSBPL1A (14.2), CABYR (10.5), TTC39C (0.3)	3	3	0	0	3	0
	18:1819543-1914051	1e-06	rs1992269	94509	NA		0	0	0	0	0	0
	17:76802141-76961034	1e-06	rs8077028	158894	High	TIMP2 (56.8), USP36 (17.8), LGALS3BP (15.5), *CYTH1 (12.8), *TMC6 (12.1), *ENGASE (3.9)	6	3	3	0	5	1
	16:68593821-68843707	1e-06	rs76816469	249887	High	CDH1 (30.4), CDH3 (16.8), ZFP90 (16.6), *CYB5B (15.2), *THAP11 (14.9), *CIRH1A (7.1), *TMED6 (2.2), *TANGO6 (1.4)	8	3	5	0	6	2
	13:109749162-109810992	1e-06	rs150813880	61831	Low	MYO16 (11.8)	1	1	0	0	1	0
	13:71828659-71911662	1e-06	rs61956285	83004	NA		0	0	0	0	0	0
	11:102155474-102158967	1e-06	rs2852894	3494	NA		0	0	0	0	0	0
	10:82388983-82407096	1e-06	rs59616746	18114	Low	*ANXA11 (13.1), SH2D4B	2	1	1	1	1	0
	10:50523748-50603634	1e-06	rs117850870	79887	Low	DRGX (13.8), *PARG (4.5), C10orf71	3	2	1	1	2	0
	9:109806162-109806162	1e-06	rs138543081	1	NA		0	0	0	0	0	0
	9:94880458-94907008	1e-06	rs41526548	26551	Low	SPTLC1 (18.7), *ROR2 (17.2)	2	1	1	0	2	0
	7:105263335-105310537	1e-06	rs11983798	47203	Low	ATXN7L1 (0.9)	1	1	0	0	1	0
	7:43305851-43442434	1e-06	rs17172199	136584	Low	HECW1 (6.6)	1	1	0	0	1	0
	7:37364691-37433482	1e-06	rs2392492	68792	High	ELMO1 (27.3)	1	1	0	0	0	1
	6:23318857-23318857	1e-06	rs193129245	1	NA		0	0	0	0	0	0
	5:51805742-51818206	1e-06	rs7702276	12465	NA		0	0	0	0	0	0
	5:4515772-4515772	1e-06	rs921390	1	NA		0	0	0	0	0	0
	4:152964892-152964892	1e-06	rs73865608	1	NA		0	0	0	0	0	0
	2:149377722-149571354	1e-06	rs4499362:rs2121433	193633	Low	EPC2 (6.4), *LYPD6B (1.4)	2	1	1	0	2	0
	2:134318878-134346210	1e-06	rs7588354	27333	Low	NCKAP5 (2.6)	1	1	0	0	1	0
	2:98336200-98541001	1e-06	rs6714710	204802	High	ZAP70 (17.1), *INPP4A (9.3), *ACTR1B (8.8), *LMAN2L (7.8), *CNNM3 (4.4), TMEM131 (2.7), *FAHD2B (2.4), *ANKRD36 (0.9), *VWA3B	9	2	7	1	7	1
	2:5129531-5129531	1e-06	rs148822902	1	NA		0	0	0	0	0	0
	1:185563921-185876028	1e-06	rs192013290	312108	Low	HMCN1 (16.6)	1	1	0	0	1	0
	1:167677291-167783729	1e-06	rs4145462	106439	High	ADCY10 (26.6), MPZL1 (8.6), RCSD1 (8.1)	3	3	0	0	2	1
	1:164045191-164400431	1e-06	rs79036927	355241	NA		0	0	0	0	0	0
	1:111892905-111907829	1e-06	rs3820443	14925	Low	PIFO (12.6)	1	1	0	0	1	0
	1:110491364-110537864	1e-06	rs11588387	46501	High	CSF1 (30.5), AHCYL1 (18.9)	2	2	0	0	1	1
	1:84177149-84320054	1e-06	rs7539409	142906	High	*CTBS (26.3), TTLL7 (19.8)	2	1	1	0	1	1
	22:33086216-33086216	2e-06	rs114368656	1	Low	SYN3 (15.6)	1	1	0	0	1	0
	20:428523-548187	2e-06	rs147597631	119665	High	CSNK2A1 (48.9), RBCK1 (45.3), TBC1D20 (22.2), *DEFB132 (6.0)	4	3	1	0	1	3
	19:51422203-51430596	2e-06	rs7245858	8394	Low	KLK5 (19.9), KLK4 (18.6), *SIGLEC9 (3.8)	3	2	1	0	3	0
	19:44591360-44640929	2e-06	rs2061333	49570	Low	ZNF224 (11.8), ZNF223 (2.5), *ZNF226 (2.3), *ZNF233 (2.1), ZNF234 (2.1), ZNF284 (2.1), ZNF225 (2.0), *ZNF112 (1.9), *ZNF285 (1.6)	9	5	4	0	9	0
	19:20175458-20175458	2e-06	rs184992198	1	Low	ZNF90 (3.3)	1	1	0	0	1	0
	19:5417493-5417493	2e-06	rs144464515	1	NA		0	0	0	0	0	0
	17:75915291-76108637	2e-06	rs16970672	193347	High	TMC8 (49.1), TNRC6C (15.2), TMC6 (12.1), *C17orf99 (2.0)	4	3	1	0	3	1
	17:73449632-73449632	2e-06	rs181228315	1	Low	KIAA0195 (3.8)	1	1	0	0	1	0
	16:87677800-87725352	2e-06	chr16_87690482:rs117760708	47553	High	JPH3 (26.4), KLHDC4 (1.8)	2	2	0	0	1	1
	16:113027-113027	2e-06	rs78541046	1	High	RHBDF1 (24.7), MPG (9.3), POLR3K (7.6), SNRNP25 (4.5)	4	4	0	0	3	1
	15:102042023-102042023	2e-06	rs146322114	1	High	PCSK6 (33.2)	1	1	0	0	0	1
	15:77903392-77903392	2e-06	rs142660142	1	High	LINGO1 (26.4)	1	1	0	0	0	1
	15:76645027-76645027	2e-06	rs144077517	1	Low	ISL2 (9.3), SCAPER (7.6)	2	2	0	0	2	0
	15:45355184-45361011	2e-06	rs2854437	5828	High	*DUOX1 (27.5), SORD (24.7)	2	1	1	0	0	2
	14:99994260-100038118	2e-06	rs2400749	43859	Low	CCNK (16.9), CCDC85C (4.8)	2	2	0	0	2	0
	14:84720236-84787730	2e-06	rs11159647	67495	NA		0	0	0	0	0	0
	14:58545107-58621716	2e-06	rs11158198	76610	Low	*ARID4A (9.7), C14orf37 (0.9)	2	1	1	0	2	0
	13:111180760-111199057	2e-06	rs56378310	18298	Low	COL4A2 (19.6), RAB20 (14.5), *ANKRD10 (2.7)	3	2	1	0	3	0
	13:33197560-33483761	2e-06	rs990324:rs192470679	286202	Low	PDS5B (11.9)	1	1	0	0	1	0
	12:66253299-66253299	2e-06	rs145282773	1	High	HMGA2 (27.1)	1	1	0	0	0	1
	12:57315391-57359974	2e-06	rs840163	44584	Low	*MYO1A (15.0), *TAC3 (8.5), *DTX3 (5.6), SDR9C7 (4.5), RDH16 (4.4)	5	2	3	0	5	0
	10:20936755-21027442	2e-06	rs11012270	90688	Low	*NEBL (3.2)	1	0	1	0	1	0
	9:108630114-108665101	2e-06	rs9969729	34988	Low	*TMEM38B (8.3)	1	0	1	0	1	0
	9:14064741-14077525	2e-06	rs7039300	12785	High	NFIB (23.6)	1	1	0	0	0	1
	9:4886761-4939850	2e-06	rs9969783	53090	Low	RCL1 (3.9)	1	1	0	0	1	0
	8:131779306-131828581	2e-06	rs263238	49276	High	ADCY8 (29.7)	1	1	0	0	0	1
	7:103590285-103642614	2e-06	rs4298437	52330	High	RELN (40.7)	1	1	0	0	0	1
	7:96075716-96084301	2e-06	rs73239797	8586	NA		0	0	0	0	0	0
	7:95314716-95599289	2e-06	rs3779483	284574	High	*SLC25A13 (24.9), DYNC1I1 (16.2)	2	1	1	0	1	1
	7:79536-113798	2e-06	rs11761441	34263	High	*PDGFA (33.0), *FAM20C (21.2)	2	0	2	0	1	1
	6:166852591-166874836	2e-06	rs4710051	22246	High	RPS6KA2 (32.8), *T (8.5)	2	1	1	0	1	1
	6:104215847-104432711	2e-06	rs72998574:rs12661302	216865	NA		0	0	0	0	0	0
	5:110719187-110769625	2e-06	rs77636885	50439	High	CAMK4 (20.4)	1	1	0	0	0	1
	5:16263045-16263045	2e-06	rs139195876	1	NA		0	0	0	0	0	0
	5:1983931-1983931	2e-06	rs73732514	1	NA		0	0	0	0	0	0
	4:4150428-4150428	2e-06	rs7698880	1	NA		0	0	0	0	0	0
	3:143005029-143005029	2e-06	rs17636071	1	Low	SLC9A9 (5.3)	1	1	0	0	1	0
	3:69169384-69194345	2e-06	rs7638995	24962	High	ARL6IP5 (38.6), LMOD3 (8.0)	2	2	0	0	1	1
	3:54350224-54376997	2e-06	rs7431992	26774	Low	CACNA2D3 (13.5), *IL17RB (12.7)	2	1	1	0	2	0
	3:9972493-10203194	2e-06	rs1552244	230702	High	*ATP2B2 (47.1), VHL (34.3), IRAK2 (33.9), FANCD2 (18.4), *SEC13 (12.1), BRK1 (12.0), *TADA3 (11.1), IL17RE (10.0), *ARPC4-TTLL3 (8.4), IL17RC (8.3), CRELD1 (7.7), *TATDN2 (6.5), EMC3 (3.8), PRRT3 (0.9), FANCD2OS	15	10	5	1	10	4
	2:234471958-234560131	2e-06	rs188392327	88174	High	UGT1A1 (43.2), USP40 (12.6), UGT1A10 (12.0), *MROH2A	4	3	1	1	2	1
	2:183018746-183018746	2e-06	rs17366218	1	High	PDE1A (24.7)	1	1	0	0	0	1
	2:128396167-128401845	2e-06	rs78022502	5679	High	LIMS2 (22.1), MYO7B (9.8), GPR17 (9.3)	3	3	0	0	2	1
	2:37921394-37976950	2e-06	rs4670766	55557	Low	CDC42EP3 (11.6)	1	1	0	0	1	0
	2:27907473-27907473	2e-06	rs17006206	1	Low	SLC4A1AP (8.1)	1	1	0	0	1	0
	1:230281156-230281501	2e-06	rs4846835	346	Low	GALNT2 (15.4)	1	1	0	0	1	0
	1:168844012-168844012	2e-06	rs144167489	1	NA		0	0	0	0	0	0
	1:75773161-75933261	2e-06	rs1857353	160101	Low	SLC44A5 (6.7)	1	1	0	0	1	0
	1:9357724-9360288	2e-06	rs11121365	2565	Low	SPSB1 (5.4)	1	1	0	0	1	0
	22:48879639-48902927	3e-06	rs1034435	23289	Low	FAM19A5 (2.0)	1	1	0	0	1	0
	20:16170867-16197510	3e-06	rs6110969	26644	NA		0	0	0	0	0	0
	15:77006163-77006163	3e-06	rs183291664	1	Low	SCAPER (7.6)	1	1	0	0	1	0
	15:60873111-60947867	3e-06	rs3784609	74757	High	RORA (17.4), *NARG2 (3.3)	2	1	1	0	1	1
	14:50486791-50486791	3e-06	rs55643152	1	Low	C14orf182	1	1	0	1	0	0
	12:117185569-117295868	3e-06	rs17429217	110300	High	*TESC (35.3), HRK (13.9), RNFT2 (6.8), C12orf49 (3.9)	4	3	1	0	3	1
	12:70391729-70391729	3e-06	rs147985478	1	NA		0	0	0	0	0	0
	11:109928914-109928914	3e-06	rs144471255	1	NA		0	0	0	0	0	0
	11:104714452-104799577	3e-06	rs79930850	85126	High	CASP4 (46.2), CASP12 (27.5)	2	2	0	0	0	2
	11:78649616-78649616	3e-06	rs143261188	1	High	TENM4 (23.0)	1	1	0	0	0	1
	10:1605998-1605998	3e-06	rs10903488	1	Low	ADARB2 (3.5)	1	1	0	0	1	0
	10:406942-832351	3e-06	chr10_824004:rs11252926	425410	Low	*ZMYND11 (14.0), *IDI1 (12.8), *LARP4B (8.5), DIP2C (1.4), *WDR37 (1.4), *TUBB8	6	1	5	1	5	0
	9:78276675-78290840	3e-06	rs10512049	14166	NA		0	0	0	0	0	0
	8:10334781-10334781	3e-06	rs11782819	1	NA		0	0	0	0	0	0
	7:139559392-139642048	3e-06	rs192232892	82657	Low	TBXAS1 (16.9)	1	1	0	0	1	0
	6:156978754-157031061	3e-06	rs9384488	52308	NA		0	0	0	0	0	0
	4:43701041-43896934	3e-06	rs13146780	195894	NA		0	0	0	0	0	0
	3:197267316-197274987	3e-06	rs2484	7672	Low	BDH1 (8.8)	1	1	0	0	1	0
	3:174431285-174645024	3e-06	rs150291119	213740	Low	NAALADL2 (3.3)	1	1	0	0	1	0
	3:121308460-121326676	3e-06	rs9869689	18217	Low	*IQCB1 (12.7), FBXO40 (8.9), *SLC15A2 (4.4), ARGFX (1.6)	4	2	2	0	4	0
	3:64899400-64931946	3e-06	rs704454	32547	NA		0	0	0	0	0	0
	3:28792398-29016439	3e-06	rs2221154:rs17022021	224042	Low	*ZCWPW2 (2.1)	1	0	1	0	1	0
	3:6374985-6379792	3e-06	rs271066	4808	NA		0	0	0	0	0	0
	1:19189084-19203725	3e-06	rs6695033	14642	Low	TAS1R2 (8.5), ALDH4A1 (7.6), *IFFO2 (1.4)	3	2	1	0	3	0
	21:25901768-25938981	4e-06	rs721146	37214	NA		0	0	0	0	0	0
	20:39626335-39877869	4e-06	rs6016505	251535	High	PLCG1 (30.4), TOP1 (19.3), *LPIN3 (13.2), ZHX3 (11.8)	4	3	1	0	3	1
	20:1183991-1250114	4e-06	chr20_1193706	66124	Low	SNPH (18.0), RAD21L1 (9.1), TMEM74B (0.9), C20orf202	4	4	0	1	3	0
	19:2888242-2925159	4e-06	rs8105265	36918	Low	*TLE6 (12.4), *DIRAS1 (6.6), ZNF77 (2.2), ZNF556 (2.1), ZNF57 (2.1)	5	3	2	0	5	0
	18:63660959-63660959	4e-06	rs115443594	1	NA		0	0	0	0	0	0
	18:24315809-24315809	4e-06	rs187423924	1	NA		0	0	0	0	0	0
	18:10439986-10451695	4e-06	rs7239679	11710	Low	APCDD1 (6.8)	1	1	0	0	1	0
	15:72039251-72039251	4e-06	rs201879533	1	Low	THSD4 (11.2)	1	1	0	0	1	0
	14:56350707-56377895	4e-06	rs35862341	27189	NA		0	0	0	0	0	0
	14:20713121-20735213	4e-06	rs1889809	22093	Low	TTC5 (8.2), OR11H4 (2.9)	2	2	0	0	2	0
	12:132407089-132559918	4e-06	rs4965006	152830	High	ULK1 (31.6), *NOC4L (9.1), PUS1 (7.4), EP400 (5.7), EP400NL (1.3)	5	4	1	0	4	1
	12:106107149-106108719	4e-06	rs10219670	1571	NA		0	0	0	0	0	0
	12:68174040-68174040	4e-06	rs184695264	1	NA		0	0	0	0	0	0
	12:26118172-26225404	4e-06	rs853656	107233	Low	RASSF8 (3.1)	1	1	0	0	1	0
	10:90610042-90610042	4e-06	rs147285445	1	Low	ANKRD22	1	1	0	1	0	0
	10:31404395-31404395	4e-06	rs141387448	1	NA		0	0	0	0	0	0
	9:113911379-113911379	4e-06	rs181299481	1	NA		0	0	0	0	0	0
	9:78549104-78608872	4e-06	rs1557003	59769	High	PCSK5 (50.0)	1	1	0	0	0	1
	9:25488417-25669748	4e-06	rs141521929:rs17774966	181332	Low	TUSC1 (0.6)	1	1	0	0	1	0
	9:2722884-2757207	4e-06	rs2034764	34324	Low	KIAA0020 (18.4), KCNV2 (6.8)	2	2	0	0	2	0
	8:13039664-13039664	4e-06	rs181990369	1	High	DLC1 (34.8)	1	1	0	0	0	1
	7:22051466-22058191	4e-06	rs2699450	6726	NA		0	0	0	0	0	0
	7:13696333-13696333	4e-06	rs73681522	1	NA		0	0	0	0	0	0
	7:12177787-12243680	4e-06	rs1595014	65894	High	*SCIN (23.6), TMEM106B (17.1), *THSD7A (4.9), *VWDE (3.4)	4	1	3	0	3	1
	6:151553342-151576182	4e-06	rs6929715	22841	Low	AKAP12 (17.6)	1	1	0	0	1	0
	5:123136907-123192062	4e-06	rs257016	55156	NA		0	0	0	0	0	0
	4:182081048-182102606	4e-06	rs10018288	21559	NA		0	0	0	0	0	0
	4:54476357-54548639	4e-06	rs6822736	72283	High	*PDGFRA (22.8), FIP1L1 (9.1), LNX1 (8.3)	3	2	1	0	2	1
	4:33201032-33221300	4e-06	rs10517270	20269	NA		0	0	0	0	0	0
	3:134220321-134337041	4e-06	rs142076474	116721	High	EPHB1 (35.8), KY (8.0), CEP63 (7.6), ANAPC13 (3.0)	4	4	0	0	3	1
	3:112816746-112822322	4e-06	rs9811423	5577	Low	*BOC (18.3)	1	0	1	0	1	0
	2:211907289-211974191	4e-06	rs178585	66903	NA		0	0	0	0	0	0
	2:159633415-159707462	4e-06	rs1125355	74048	Low	DAPL1 (14.6), *MARCH7 (14.2)	2	1	1	0	2	0
	1:19614928-19614928	4e-06	rs117022236	1	Low	AKR7A2 (14.9), AKR7A3 (6.9)	2	2	0	0	2	0
	22:50623352-50644480	5e-06	rs5771225	21129	High	*MAPK12 (32.3), *ARSA (27.2), *MLC1 (24.9), *HDAC10 (13.0), PANX2 (11.3), *CPT1B (9.3), *MOV10L1 (7.0), TUBGCP6 (5.8), TRABD (0.9), SELO	10	4	6	1	6	3
	20:42861821-42861821	5e-06	rs190457471	1	Low	GDAP1L1 (1.7)	1	1	0	0	1	0
	19:53373730-53395303	5e-06	rs6509701	21574	Low	ZNF320 (2.5), ZNF28 (2.1), ZNF468 (2.1)	3	3	0	0	3	0
	19:48138340-48138340	5e-06	rs191404864	1	Low	GLTSCR1 (2.5)	1	1	0	0	1	0
	18:37199058-37199058	5e-06	rs188699384	1	NA		0	0	0	0	0	0
	17:43647443-44023842	5e-06	rs7207400	376400	High	SPPL2C (49.1), MAPT (42.4), CRHR1 (39.4), *NSF (37.1), *NMT1 (23.0), *WNT3 (18.0), *ARHGAP27 (15.9), *FMNL1 (14.8), *DBF4B (13.1), *ARL17A (9.4), *ARL17B (8.9), *PLEKHM1 (7.6), *DCAKD (6.1), *KANSL1 (3.8), *STH (1.4), *LRRC37A (0.9), *LRRC37A2 (0.9)	17	3	14	0	12	5
	14:48206684-48206684	5e-06	rs150061627	1	NA		0	0	0	0	0	0
	13:26627721-26747333	5e-06	rs17511627	119613	High	RNF6 (22.1), SHISA2 (12.4), *CDK8 (8.0)	3	2	1	0	2	1
	12:41066176-41164699	5e-06	rs17539289	98524	High	CNTN1 (23.9)	1	1	0	0	0	1
	12:34593353-34593353	5e-06	chr12_34593353	1	NA		0	0	0	0	0	0
	11:115940461-115971269	5e-06	rs77544685	30809	NA		0	0	0	0	0	0
	9:27610743-27634493	5e-06	rs12555345	23751	NA		0	0	0	0	0	0
	8:39433935-39549313	5e-06	rs180751169	115379	Low	ADAM18 (21.2)	1	1	0	0	1	0
	6:105350430-105480694	5e-06	rs314277	130265	Low	LIN28B (6.2)	1	1	0	0	1	0
	6:79354355-79599037	5e-06	rs140587050:rs186542490	244683	NA		0	0	0	0	0	0
	6:41664347-41664347	5e-06	rs148003968	1	High	TFEB (28.2)	1	1	0	0	0	1
	5:161260580-161442770	5e-06	chr5_161442770	182191	Low	GABRA1 (11.6)	1	1	0	0	1	0
	5:114693674-114693674	5e-06	rs10075047	1	NA		0	0	0	0	0	0
	5:60938338-61013776	5e-06	rs11738335	75439	Low	C5orf64	1	1	0	1	0	0
	4:174062064-174260431	5e-06	rs6835098	198368	High	HMGB2 (32.0), *SCRG1 (16.4), GALNT7 (10.5)	3	2	1	0	2	1
	4:30466219-30609275	5e-06	rs6856768	143057	NA		0	0	0	0	0	0
	4:9993838-10072969	5e-06	rs733175	79132	High	WDR1 (26.6), SLC2A9 (8.1)	2	2	0	0	1	1
	3:196552884-196555482	5e-06	rs2084385	2599	High	PAK2 (41.4)	1	1	0	0	0	1
	2:228479050-228502645	5e-06	rs57905270	23596	Low	*SLC19A3 (10.6), C2orf83 (3.0), *TM4SF20 (1.4)	3	1	2	0	3	0
	2:205119218-205128707	5e-06	rs6738181	9490	NA		0	0	0	0	0	0
	2:106642554-106645960	5e-06	rs34487851	3407	NA		0	0	0	0	0	0
	2:84824976-84824976	5e-06	rs185867524	1	Low	DNAH6 (5.2)	1	1	0	0	1	0
	1:244544034-244651699	5e-06	rs3003214	107666	Low	ADSS (13.2), C1orf101 (2.2), C1orf100	3	3	0	1	2	0
	1:25325758-25348657	5e-06	rs6665019	22900	Low	*TMEM57 (20.1), *RUNX3 (11.8)	2	0	2	0	2	0
	22:36621624-36621624	6e-06	chr22_36621624	1	Low	APOL2 (13.9)	1	1	0	0	1	0
	20:895418-895457	6e-06	rs1014897	40	High	ANGPT4 (22.0)	1	1	0	0	0	1
	17:44690708-44865603	6e-06	rs199499	174896	High	*SPPL2C (49.1), *MAPT (42.4), NSF (37.1), WNT3 (18.0), *ARL17A (9.4), *ARL17B (8.9), *KANSL1 (3.8), *LRRC37A (0.9), *LRRC37A2 (0.9)	9	2	7	0	6	3
	17:36443579-36443579	6e-06	rs186588455	1	Low	MRPL45	1	1	0	1	0	0
	16:84733284-84747127	6e-06	rs12716755	13844	High	USP10 (24.7), *CRISPLD2 (7.5)	2	1	1	0	1	1
	15:72713342-72925142	6e-06	rs8038734	211801	Low	ARIH1 (16.5), *HEXA (16.3), *SENP8 (4.5), *GOLGA6B (3.7), TMEM202 (0.9), *PARP6 (0.8)	6	2	4	0	6	0
	15:67847317-68143468	6e-06	rs11637445	296152	High	MAP2K5 (43.1), *PIAS1 (42.7), *CLN6 (31.3), SKOR1 (25.1), *AAGAB (6.1), *C15orf61 (2.0), *IQCH (1.5)	7	2	5	0	3	4
	14:71366763-71666297	6e-06	rs17767225:rs11848070	299535	Low	PCNX (1.4)	1	1	0	0	1	0
	13:95280833-95280833	6e-06	rs187295598	1	Low	GPR180 (4.8)	1	1	0	0	1	0
	12:118239064-118331571	6e-06	rs184614511	92508	Low	KSR2 (5.7)	1	1	0	0	1	0
	10:102475899-102507339	6e-06	rs4509693	31441	High	PAX2 (75.1), *LBX1 (11.7), *MRPL43 (6.8), *TLX1 (3.0)	4	1	3	0	3	1
	9:107554534-107672526	6e-06	rs3905000:rs2777802	117993	High	ABCA1 (40.9), *OR13C3 (5.0), *OR13C8 (5.0), NIPSNAP3B	4	2	2	1	2	1
	8:3753402-3777515	6e-06	chr8_3777515	24114	Low	CSMD1 (5.5)	1	1	0	0	1	0
	7:136115328-136339786	6e-06	rs6945197	224459	NA		0	0	0	0	0	0
	7:109771570-109816220	6e-06	rs59406683	44651	NA		0	0	0	0	0	0
	6:106452945-106570283	6e-06	chr6_106452945	117339	Low	PRDM1 (11.3)	1	1	0	0	1	0
	6:10102217-10103461	6e-06	rs2876189	1245	Low	OFCC1 (0.9)	1	1	0	0	1	0
	4:2103096-2118278	6e-06	rs1923775	15183	Low	POLN (4.4)	1	1	0	0	1	0
	1:206699685-206699685	6e-06	rs150269952	1	Low	RASSF5	1	1	0	1	0	0
	1:169586946-169648355	6e-06	rs2244526	61410	Low	SELP (15.2), SELL (12.6), *SCYL3 (12.1), C1orf112 (1.8)	4	3	1	0	4	0
	1:1881732-1881732	6e-06	rs145840463	1	Low	C1orf222 (6.1)	1	1	0	0	1	0
	21:43678066-43702777	7e-06	chr21_43678066:chr21_43693789	24712	High	ABCG1 (42.0), *PDE9A (29.5), *SLC37A1 (3.4)	3	1	2	0	1	2
	17:14545005-14545005	7e-06	rs145228677	1	NA		0	0	0	0	0	0
	15:92537821-92542831	7e-06	rs8037790	5011	Low	SLCO3A1 (3.0)	1	1	0	0	1	0
	14:97469946-97513230	7e-06	chr14_97513230	43285	NA		0	0	0	0	0	0
	13:78808914-78808914	7e-06	rs9574199	1	NA		0	0	0	0	0	0
	12:118893248-118893248	7e-06	rs11613092	1	NA		0	0	0	0	0	0
	11:128189101-128189101	7e-06	rs4937314	1	NA		0	0	0	0	0	0
	9:106014099-106079694	7e-06	rs16922670	65596	NA		0	0	0	0	0	0
	9:20013541-20013541	7e-06	rs186076999	1	NA		0	0	0	0	0	0
	7:141365705-141675149	7e-06	rs2234017	309445	High	WEE2 (30.8), SSBP1 (20.4), MGAM (16.4), PRSS37 (15.4), TAS2R5 (13.5), CLEC5A (11.1), TAS2R4 (9.4), AGK (7.2), TAS2R3 (5.7), OR9A4 (4.5), TAS2R38 (3.7), KIAA1147 (0.5)	12	12	0	0	11	1
	7:25565151-25580412	7e-06	rs10807828	15262	NA		0	0	0	0	0	0
	6:42896948-42955749	7e-06	rs1129187	58802	High	GNMT (26.6), *CUL7 (25.9), *PTK7 (19.9), PPP2R5D (13.4), *DNPH1 (11.5), *ABCC10 (6.6), *RPL7L1 (6.6), PEX6 (6.0), *MRPL2 (5.8), CNPY3 (5.3), *KLC4 (4.4), *MEA1 (4.0), *CRIP3 (2.9), PTCRA (2.2), *C6orf226 (0.9)	15	5	10	0	13	2
	6:33822532-33837253	7e-06	rs2104362	14722	Low	*IP6K3 (9.4), *C6orf1 (2.0)	2	0	2	0	2	0
	5:141864373-141870609	7e-06	rs3850579	6237	NA		0	0	0	0	0	0
	4:178711450-178758792	7e-06	rs4997950	47343	NA		0	0	0	0	0	0
	3:27278466-27278466	7e-06	rs148587130	1	Low	NEK10 (11.1)	1	1	0	0	1	0
	2:16917969-16963952	7e-06	rs1035309:rs73215707	45984	Low	*FAM49A (2.5)	1	0	1	0	1	0
	1:19988475-20019525	7e-06	rs115078773	31051	Low	NBL1 (19.8), HTR6 (11.7), *OTUD3 (6.5), MINOS1-NBL1 (2.2), TMCO4 (0.9)	5	4	1	0	5	0
	19:49111694-49162501	8e-06	rs433852	50808	High	*BAX (92.7), *CYTH2 (25.3), SPHK2 (21.7), *RASIP1 (17.9), *GYS1 (16.6), *LIN7B (16.5), SULT2B1 (16.2), *FUT2 (14.9), *HRC (12.6), RPL18 (10.8), *FCGRT (9.1), *IZUMO1 (8.2), SPACA4 (5.2), DBP (4.8), *MAMSTR (4.3), CA11 (3.8), FAM83E (2.2), NTN5 (2.0)	18	8	10	0	15	3
	19:47093381-47100003	8e-06	rs7260181	6623	High	CALM3 (51.4), PPP5D1	2	2	0	1	0	1
	18:56752054-56752054	8e-06	rs1037757	1	NA		0	0	0	0	0	0
	16:87111630-87115287	8e-06	rs12933233	3658	Low	C16orf95	1	1	0	1	0	0
	14:34984190-35114172	8e-06	chr14_35114172	129983	High	SNX6 (46.4), EAPP (18.9)	2	2	0	0	1	1
	12:131011584-131022010	8e-06	rs1464108	10427	Low	RIMBP2 (11.3)	1	1	0	0	1	0
	12:124120351-124120351	8e-06	rs141104697	1	High	EIF2B1 (16.1), GTF2H3 (11.2), DDX55 (9.4)	3	3	0	0	2	1
	12:69554129-69554129	8e-06	rs114179644	1	NA		0	0	0	0	0	0
	12:59151544-59221875	8e-06	rs4760243	70332	NA		0	0	0	0	0	0
	11:125184110-125200184	8e-06	rs11601321	16075	Low	PKNOX2 (7.1), *ESAM (5.2), *CCDC15 (2.9), *PATE3 (2.4)	4	1	3	0	4	0
	11:70666221-70666221	8e-06	rs184457411	1	High	SHANK2 (27.0)	1	1	0	0	0	1
	10:130338360-130346154	8e-06	rs61310603	7795	NA		0	0	0	0	0	0
	7:9723716-9723716	8e-06	rs7805053	1	NA		0	0	0	0	0	0
	6:155488901-155508958	8e-06	rs12525341	20058	High	TIAM2 (23.8)	1	1	0	0	0	1
	6:148350275-148444569	8e-06	rs9390537	94295	NA		0	0	0	0	0	0
	6:33395522-33395522	8e-06	rs79926713	1	High	SYNGAP1 (52.8), PHF1 (15.7), CUTA (12.4), KIFC1 (6.9)	4	4	0	0	3	1
	5:120899117-120899117	8e-06	rs181634374	1	NA		0	0	0	0	0	0
	5:55889853-55933701	8e-06	rs17716202	43849	High	*MAP3K1 (18.6), *MIER3 (2.2)	2	0	2	0	1	1
	5:29349886-29511553	8e-06	rs16898904	161668	NA		0	0	0	0	0	0
	5:11930137-11930137	8e-06	rs10060040	1	NA		0	0	0	0	0	0
	4:123568409-123568409	8e-06	rs78538083	1	NA		0	0	0	0	0	0
	3:138005082-138063327	8e-06	rs9846480	58246	Low	*A4GNT (16.1), MRAS (14.3), *ESYT3 (6.0), NME9 (5.5), *FAIM (5.3), ARMC8 (3.0)	6	3	3	0	6	0
	2:201518044-201518044	8e-06	rs75770912	1	Low	AOX1 (14.0)	1	1	0	0	1	0
	2:53416705-53488924	8e-06	rs113884973	72220	NA		0	0	0	0	0	0
	2:23234798-23274070	8e-06	rs41458646	39273	NA		0	0	0	0	0	0
	1:214094735-214142447	8e-06	rs340849	47713	High	PROX1 (30.7)	1	1	0	0	0	1
	1:85768379-85768379	8e-06	rs17125439	1	Low	DDAH1 (19.9)	1	1	0	0	1	0
	1:74359097-74441371	8e-06	rs1340425	82275	Low	*TNNI3K (10.6)	1	0	1	0	1	0
	20:6980635-7003558	9e-06	rs6085820	22924	NA		0	0	0	0	0	0
	19:572671-572671	9e-06	rs201850688	1	High	BSG (20.3), HCN2 (17.1)	2	2	0	0	1	1
	16:57903290-57903290	9e-06	rs149839710	1	Low	KIFC3 (21.3), CNGB1 (13.6)	2	2	0	0	2	0
	15:85388653-85433458	9e-06	rs3743162	44806	High	*NMB (28.5), *PDE8A (16.4), SLC28A1 (10.3), ALPK3 (5.9), *ZSCAN2 (4.9), *WDR73 (3.0), *ZNF592 (2.9)	7	2	5	0	6	1
	12:114248191-114248191	9e-06	rs12816806	1	Low	RBM19 (9.2)	1	1	0	0	1	0
	11:92155218-92155218	9e-06	rs147582129	1	Low	FAT3 (8.3)	1	1	0	0	1	0
	10:115495938-115495938	9e-06	chr10_115495938	1	High	CASP7 (36.9), PLEKHS1 (1.9)	2	2	0	0	1	1
	10:28413514-28600496	9e-06	rs11006923	186983	High	*WAC (29.1), *BAMBI (15.8), MPP7 (9.8)	3	1	2	0	2	1
	9:112957125-112984377	9e-06	rs116530595	27253	High	*MUSK (23.4), C9orf152	2	1	1	1	0	1
	8:132886358-133025671	9e-06	rs2270875	139314	Low	EFR3A (10.5), OC90 (6.6)	2	2	0	0	2	0
	8:122890163-122946800	9e-06	rs956225	56638	NA		0	0	0	0	0	0
	7:146795857-146939450	9e-06	rs10273775	143594	High	CNTNAP2 (27.5)	1	1	0	0	0	1
	7:83500282-83500282	9e-06	rs185170954	1	NA		0	0	0	0	0	0
	7:50221585-50237784	9e-06	rs7805803	16200	Low	*C7orf72 (0.7)	1	0	1	0	1	0
	7:23971535-23992112	9e-06	rs112920270	20578	NA		0	0	0	0	0	0
	7:18252075-18252075	9e-06	rs117756856	1	High	HDAC9 (16.0)	1	1	0	0	0	1
	5:79548360-79767429	9e-06	rs71636213	219070	High	SERINC5 (30.0), *DHFR (22.6), ZFYVE16 (18.2), *MSH3 (18.0), *CMYA5 (5.2), SPZ1 (3.3), FAM151B (0.9)	7	4	3	0	5	2
	5:56633349-56678044	9e-06	rs10071932	44696	NA		0	0	0	0	0	0
	3:85727249-86041884	9e-06	rs71316816	314636	Low	CADM2 (12.4)	1	1	0	0	1	0
	2:107677815-107704281	9e-06	rs1357692	26467	NA		0	0	0	0	0	0
	2:55470453-55485366	9e-06	chr2_55470453	14914	High	RPS27A (105.6), MTIF2 (7.7), CLHC1 (0.9)	3	3	0	0	2	1
	1:231819913-231863204	9e-06	rs12044355	43292	High	DISC1 (36.0)	1	1	0	0	0	1
	1:209965283-210019701	9e-06	rs59043219	54419	Low	IRF6 (11.6), DIEXF (7.2), *SYT14 (4.8), TRAF3IP3 (2.2), C1orf74	5	4	1	1	4	0
	1:96582508-96582508	9e-06	chr1_96582508	1	NA		0	0	0	0	0	0
	1:94023071-94050221	9e-06	rs1417884	27151	High	FNBP1L (27.8), BCAR3 (14.8), *CCDC18 (0.5)	3	2	1	0	2	1
	1:82055395-82055395	9e-06	rs186891871	1	Low	LPHN2 (3.5)	1	1	0	0	1	0
	589			55.0 Mb	High:203; Low:220; NA:166		1445	967	506	52	1051	342

## Sheet: Table S3 - AD risk genes
	Supplementary Table S3. Predicted AD risk genes.
	Genes	Score	Proximal	Distal
	TGFB2	217.8	YES	NO
	COL25A1	181.5	YES	NO
	APOE	151.5	YES	NO
	USP8	137.7	NO	YES
	CST3	134.8	YES	NO
	SORL1	134.8	YES	NO
	RPS27A	105.6	YES	NO
	APH1B	103.1	YES	NO
	BAX	92.7	NO	YES
	F2R	91.8	YES	NO
	PTK2B	79.4	YES	NO
	PAX2	75.1	YES	NO
	SNX9	74.7	YES	NO
	PMAIP1	72.4	YES	NO
	CLU	68.1	YES	NO
	ACE	65.5	YES	NO
	PICALM	63.5	YES	NO
	ATM	57.1	YES	NO
	TIMP2	56.8	YES	NO
	MSH2	56.7	YES	NO
	PDPK1	55.4	YES	NO
	FOLH1	55.4	NO	YES
	APOC2	53.9	YES	NO
	MALT1	53.6	NO	YES
	SPPL2A	53.4	YES	NO
	USP6	53.3	YES	NO
	SYNGAP1	52.8	YES	YES
	SH3RF1	51.8	YES	NO
	CALM3	51.4	YES	NO
	NR1H3	50.1	NO	YES
	PCSK5	50	YES	NO
	ERO1L	49.5	YES	NO
	SPPL2C	49.1	YES	YES
	TMC8	49.1	YES	NO
	CSNK2A1	48.9	YES	NO
	GRIN1	48.7	NO	YES
	DLG2	48	YES	NO
	ATP2B2	47.1	NO	YES
	SNX6	46.4	YES	NO
	CASP4	46.2	YES	NO
	PTPN1	45.9	YES	NO
	ERBB3	45.9	YES	NO
	PROC	45.7	NO	YES
	ADAM10	45.6	YES	NO
	C4BPB	45.5	NO	YES
	C4BPA	45.3	NO	YES
	RBCK1	45.3	YES	NO
	GRB2	45.3	NO	YES
	PACSIN3	44.8	NO	YES
	RAD50	44.7	NO	YES
	PYCARD	44.4	NO	YES
	UGT1A1	43.2	YES	NO
	TSPAN15	43.2	NO	YES
	MAP2K5	43.1	YES	NO
	PIAS1	42.7	NO	YES
	ARF4	42.5	YES	NO
	PRICKLE1	42.5	NO	YES
	MECOM	42.4	YES	NO
	SQSTM1	42.4	YES	NO
	MAPT	42.4	YES	YES
	PSMC5	42.3	YES	NO
	LTF	42.2	YES	NO
	PSMC3	42.1	YES	NO
	ABCG1	42	YES	NO
	PSMC6	41.8	YES	NO
	APOC1	41.5	YES	NO
	COL4A3	41.4	YES	NO
	PAK2	41.4	YES	NO
	AURKA	41.4	YES	NO
	ALOX12	41	YES	NO
	ADNP	40.9	NO	YES
	ABCA1	40.9	YES	NO
	USP21	40.7	YES	NO
	CANX	40.7	YES	NO
	RELN	40.7	YES	NO
	CRHR1	39.4	YES	NO
	ABCA7	39.2	YES	NO
	SNX1	39.1	NO	YES
	SYNJ1	38.7	YES	NO
	PRSS42	38.6	NO	YES
	MEF2C	38.6	YES	NO
	ARL6IP5	38.6	YES	NO
	LMTK2	38.4	NO	YES
	SGK1	38.3	YES	NO
	CDK5RAP3	38.2	YES	NO
	KRAS	37.7	YES	NO
	STX4	37.5	YES	NO
	PHB	37.4	YES	NO
	FMN2	37.2	YES	NO
	BIN1	37.1	YES	NO
	NSF	37.1	YES	YES
	MPZ	37	NO	YES
	CASP7	36.9	YES	NO
	HSPA1A	36.6	NO	YES
	HSPA1B	36.6	NO	YES
	KIAA1432	36.5	NO	YES
	PTPRJ	36.5	NO	YES
	FGF22	36.2	NO	YES
	RNF40	36.1	NO	YES
	DISC1	36	YES	NO
	BAG6	36	NO	YES
	PTPRF	35.8	YES	NO
	EPHB1	35.8	YES	NO
	GPC2	35.7	YES	NO
	CD55	35.7	YES	NO
	TESC	35.3	NO	YES
	PSMB8	34.9	NO	YES
	DLC1	34.8	YES	NO
	AZGP1	34.7	YES	NO
	LRP4	34.6	NO	YES
	B3GAT3	34.4	YES	NO
	VHL	34.3	YES	NO
	BRSK2	34.1	NO	YES
	TNFRSF10B	34	YES	NO
	FGF10	34	YES	NO
	CSF2	34	YES	NO
	IRAK2	33.9	YES	NO
	RRAS2	33.7	YES	NO
	EIF4E	33.6	YES	NO
	A2M	33.5	NO	YES
	PCSK6	33.2	YES	NO
	GH1	33.1	YES	NO
	PDGFA	33	NO	YES
	RPS6KA2	32.8	YES	NO
	PLCG2	32.5	YES	NO
	MARK4	32.5	YES	NO
	STK11	32.4	YES	NO
	MAPK12	32.3	NO	YES
	TTN	32.3	NO	YES
	BCL3	32.2	YES	NO
	C4B	32.2	NO	YES
	UBXN1	32.1	YES	NO
	MAML1	32.1	YES	NO
	HMGB2	32	YES	NO
	DAB1	31.8	YES	NO
	NOTCH4	31.7	NO	YES
	ULK1	31.6	YES	NO
	AGER	31.6	NO	YES
	CD46	31.5	NO	YES
	PJA2	31.5	NO	YES
	ATP5C1	31.4	YES	NO
	FARP1	31.4	YES	NO
	FGG	31.4	YES	NO
	IL1RAP	31.4	NO	YES
	CLN6	31.3	NO	YES
	ERCC3	31.3	NO	YES
	DDX41	31.1	YES	NO
	WEE2	30.8	YES	NO
	C4A	30.8	NO	YES
	PROX1	30.7	YES	NO
	RAB1A	30.7	YES	NO
	EXOC4	30.6	YES	NO
	CDH13	30.6	YES	NO
	PDCL3	30.5	NO	YES
	CSF1	30.5	YES	NO
	PLCG1	30.4	YES	NO
	CDH1	30.4	YES	NO
	CEP85	30.2	YES	NO
	AKAP13	30.1	NO	YES
	CHEK1	30	NO	YES
	FGA	30	YES	NO
	SERINC5	30	YES	NO
	FGB	30	YES	NO
	RAPSN	29.9	YES	NO
	HBEGF	29.9	YES	NO
	CDKAL1	29.9	YES	NO
	TFR2	29.8	NO	YES
	ADCY8	29.7	YES	NO
	PDE3B	29.7	NO	YES
	SPRED2	29.6	YES	NO
	CD2AP	29.6	YES	NO
	PDE9A	29.5	YES	YES
	ATXN3	29.5	NO	YES
	TDGF1	29.4	NO	YES
	TRIM37	29.3	NO	YES
	CYP2D6	29.3	NO	YES
	ATF6B	29.2	NO	YES
	TMPRSS6	29.2	YES	NO
	WAC	29.1	YES	YES
	TRIM72	29	NO	YES
	RPSA	29	YES	NO
	BCAS3	28.6	YES	NO
	PRKRA	28.6	YES	NO
	NMB	28.5	NO	YES
	ENO3	28.5	NO	YES
	COL18A1	28.4	YES	NO
	ALDH1A2	28.4	YES	NO
	SGK3	28.4	YES	NO
	TF	28.3	YES	NO
	ADAMTS4	28.3	YES	NO
	PBK	28.2	NO	YES
	TFEB	28.2	YES	NO
	ESCO2	28.2	NO	YES
	DYNC2H1	27.9	NO	YES
	PDLIM7	27.9	YES	NO
	SUMO2	27.9	NO	YES
	SREBF2	27.8	YES	NO
	FNBP1L	27.8	YES	NO
	NRG3	27.7	YES	NO
	NCF4	27.5	YES	NO
	CASP12	27.5	YES	NO
	CNTNAP2	27.5	YES	NO
	DUOX1	27.5	NO	YES
	PCID2	27.4	YES	NO
	SYTL2	27.3	YES	NO
	NSMF	27.3	YES	NO
	ELMO1	27.3	YES	NO
	ARSA	27.2	NO	YES
	PCOLCE	27.2	YES	NO
	CCR1	27.2	YES	NO
	CCR2	27.2	YES	NO
	GGH	27.1	YES	NO
	EPHA1	27.1	YES	NO
	HMGA2	27.1	YES	NO
	SHANK2	27	YES	NO
	CD34	27	NO	YES
	SLC35A1	26.8	NO	YES
	GNMT	26.6	YES	NO
	ADCY10	26.6	YES	NO
	WDR1	26.6	YES	NO
	PRSS8	26.6	YES	NO
	ADRA1A	26.6	NO	YES
	PLD2	26.5	NO	YES
	ITSN2	26.5	YES	NO
	LINGO1	26.4	YES	NO
	STX1B	26.4	YES	NO
	JPH3	26.4	YES	NO
	CX3CR1	26.3	NO	YES
	CTBS	26.3	NO	YES
	DEAF1	26.1	NO	YES
	KEL	26	NO	YES
	IL3	26	YES	NO
	CUL7	25.9	NO	YES
	FNIP1	25.9	YES	NO
	TTPA	25.5	YES	NO
	CTNNA2	25.5	YES	NO
	CR1	25.4	YES	NO
	FCER1G	25.4	NO	YES
	CYTH2	25.3	NO	YES
	GLRA1	25.3	YES	NO
	IRF7	25.2	NO	YES
	TMEM259	25.2	YES	NO
	OSBPL7	25.2	YES	NO
	PSMB9	25.1	NO	YES
	CFB	25.1	NO	YES
	SKOR1	25.1	YES	NO
	ASIP	25.1	YES	NO
	CHRNB2	25.1	YES	NO
	CHID1	25.1	YES	NO
	MLC1	24.9	NO	YES
	PTPRG	24.9	YES	NO
	SLC25A13	24.9	NO	YES
	STRADA	24.8	YES	NO
	USP10	24.7	YES	NO
	RPTOR	24.7	YES	NO
	RHBDF1	24.7	YES	NO
	SORD	24.7	YES	NO
	PDE1A	24.7	YES	NO
	HERC2	24.6	YES	NO
	IL17RD	24.5	NO	YES
	AP2A2	24.1	YES	NO
	DUSP3	23.9	YES	NO
	CNTN1	23.9	YES	NO
	INPP5D	23.9	YES	NO
	FLNB	23.9	YES	NO
	CYCS	23.9	YES	NO
	TIAM2	23.8	YES	NO
	SCIN	23.6	NO	YES
	NFIB	23.6	YES	NO
	CSF2RB	23.6	YES	NO
	HLA-DRA	23.5	YES	NO
	IQGAP2	23.4	YES	NO
	SH3BGRL3	23.4	YES	NO
	MUSK	23.4	NO	YES
	ADPRHL1	23.3	NO	YES
	IL2RB	23.2	YES	NO
	NME8	23.1	YES	NO
	NMT1	23	NO	YES
	TMEM30A	23	YES	NO
	TENM4	23	YES	NO
	HSPG2	22.8	YES	NO
	PDGFRA	22.8	NO	YES
	APOM	22.8	NO	YES
	RPS27L	22.8	YES	NO
	C2	22.7	NO	YES
	DHFR	22.6	NO	YES
	CSNK2B	22.5	NO	YES
	STYX	22.5	YES	NO
	TP53INP1	22.3	YES	NO
	TBC1D20	22.2	YES	NO
	HINT1	22.2	NO	YES
	B4GALT7	22.1	NO	YES
	RNF6	22.1	YES	NO
	TRIP6	22.1	NO	YES
	DGKD	22.1	NO	YES
	LIMD1	22.1	NO	YES
	LIMS2	22.1	YES	NO
	ANGPT4	22	YES	NO
	CBLC	21.9	YES	NO
	ZYX	21.9	YES	NO
	CCT8	21.8	NO	YES
	EEF2K	21.8	YES	NO
	QPCTL	21.7	NO	YES
	KAT8	21.7	YES	NO
	TMED9	21.7	NO	YES
	SPHK2	21.7	YES	NO
	MMP3	21.6	YES	NO
	RNF43	21.6	YES	NO
	GANAB	21.4	YES	NO
	AICDA	21.4	YES	NO
	B4GALT3	21.4	YES	NO
	AHCY	20.9	YES	NO
	CAMK4	20.4	YES	NO
	BSG	20.3	YES	NO
	CCR5	20	YES	NO
	IL19	19.6	YES	NO
	SIK1	19.6	YES	NO
	NDUFS3	19.5	YES	NO
	GNG3	19.4	YES	NO
	KIF5B	19.4	YES	NO
	TREM2	18.9	YES	NO
	TOLLIP	18.8	NO	YES
	MSX2	18.7	YES	NO
	MAP3K1	18.6	NO	YES
	FANCD2	18.4	YES	NO
	PTPRZ1	18.3	NO	YES
	SPARC	18.2	YES	NO
	ERCC2	18.2	NO	YES
	SLITRK1	18	NO	YES
	LAMTOR4	17.7	YES	NO
	IL6R	17.4	YES	NO
	RORA	17.4	YES	NO
	ZAP70	17.1	YES	NO
	CDH3	16.8	YES	NO
	EDEM2	16.6	NO	YES
	MAP3K2	16.1	NO	YES
	EIF2B1	16.1	YES	NO
	HDAC9	16	YES	NO
	VPS13A	15.7	NO	YES
	GPR68	14.7	NO	YES
	RELB	14.3	YES	NO
	CDC73	13.9	NO	YES
	Note: Some genes are either proximal or distal because they are idnetified as proximal in one risk region but as disal in another risk region.

## Sheet: Table S4 - Enrichment analysis
	Supplemetary Table S4. Enrichment of GO terms and KEGG pathways.
	GO term (GOTERM_BP_5)						KEGG pathway
	GO term	Count	Genes	Bonferroni P			KEGG pathway	Count	Genes	FDR (%)
	GO:0051246~regulation of protein metabolic process	150	NR1H3, RAD50, ABCA7, DLC1, ARL6IP5, NRG3, MAP3K2, MALT1, CHEK1, AKAP13, ADCY8, OSBPL7, CLU, CCR1, CNTN1, COL4A3, CR1, CSF1, CSF2, PRICKLE1, CSNK2A1, CSNK2B, CST3, ADRA1A, DAB1, CD55, ACE, AGER, DUSP3, EIF2B1, EIF4E, A2M, SPRED2, EPHA1, EPHB1, ERBB3, MECOM, F2R, PTK2B, FGA, FGB, FGF10, FGG, ADNP, CBLC, ALOX12, NSMF, GH1, DISC1, GNG3, GRB2, PYCARD, PACSIN3, EEF2K, HSPA1A, HSPA1B, APOE, IL3, IL6R, I…	2.23813e-33			hsa04610:Complement and coagulation cascades	15	CR1, CD55, A2M, F2R, FGA, FGB, FGG, CD46, PROC, CFB, C2, C4A, C4B, C4BPA, C4BPB	2e-05
	GO:0010604~positive regulation of macromolecule metabolic process	153	CDH3, NR1H3, RAD50, CDH13, ABCA7, DLC1, DEAF1, ARL6IP5, CCT8, NRG3, MAP3K2, MALT1, CHEK1, AKAP13, ADCY8, OSBPL7, CLU, CCR1, CNTN1, COL4A3, CR1, ATF6B, CSF1, CSF2, PRICKLE1, CSNK2A1, CSNK2B, CST3, ADRA1A, DAB1, ACE, TMPRSS6, AGER, ERBB3, ERCC2, ERCC3, MECOM, F2R, PTK2B, FGA, FGB, FGF10, FGG, ADNP, ALOX12, NSMF, GH1, USP21, DISC1, GNG3, GRIN1, PYCARD, PACSIN3, HMGB2, HSPA1A, HSPA1B, APOE, IL3, IL6R…	1.04455e-28			hsa04010:MAPK signaling pathway	22	MAP3K2, DUSP3, MECOM, FGF10, RRAS2, FLNB, FGF22, GRB2, HSPA1A, HSPA1B, KRAS, MAPT, MEF2C, MAP3K1, PAK2, PDGFA, PDGFRA, MAP2K5, RELB, RPS6KA2, MAPK12, TGFB2	0.0386118
	GO:0032268~regulation of cellular protein metabolic process	137	NR1H3, RAD50, ABCA7, DLC1, ARL6IP5, NRG3, MAP3K2, MALT1, CHEK1, AKAP13, ADCY8, OSBPL7, CLU, CCR1, CNTN1, COL4A3, CR1, CSF1, CSF2, PRICKLE1, CSNK2A1, CSNK2B, CST3, ADRA1A, DAB1, CD55, ACE, AGER, DUSP3, EIF2B1, EIF4E, A2M, SPRED2, EPHA1, EPHB1, ERBB3, MECOM, F2R, PTK2B, FGA, FGB, FGF10, FGG, ADNP, CBLC, ALOX12, NSMF, GH1, DISC1, GNG3, GRB2, PYCARD, PACSIN3, EEF2K, HSPA1A, HSPA1B, APOE, IL3, IL6R, I…	2.10615e-28			hsa04664:Fc epsilon RI signaling pathway	10	CSF2, FCER1G, GRB2, IL3, INPP5D, KRAS, PDPK1, PLCG1, PLCG2, MAPK12	0.273445
	GO:0051247~positive regulation of protein metabolic process	108	NR1H3, RAD50, ABCA7, DLC1, ARL6IP5, NRG3, MAP3K2, MALT1, AKAP13, ADCY8, OSBPL7, CLU, CCR1, CNTN1, COL4A3, CR1, CSF1, CSF2, PRICKLE1, CSNK2A1, CSNK2B, ADRA1A, DAB1, ACE, AGER, ERBB3, F2R, PTK2B, FGA, FGB, FGF10, FGG, ADNP, ALOX12, NSMF, GH1, DISC1, GNG3, PYCARD, PACSIN3, HSPA1A, APOE, IL3, IL6R, IRAK2, KRAS, LRP4, LTF, MEF2C, MAP3K1, ATXN3, MUSK, ATM, NSF, PAK2, RPS27L, PCOLCE, ANGPT4, SNX9, PDGFA…	5.16969e-28			hsa04722:Neurotrophin signaling pathway	13	GRB2, IRAK2, KRAS, MAP3K1, PDPK1, PLCG1, PLCG2, MAP2K5, BAX, RPS6KA2, MAPK12, CALM3, CAMK4	0.384681
	GO:0044267~cellular protein metabolic process	204	NR1H3, RAD50, SLC25A13, ADAM10, ABCA7, DLC1, ARL6IP5, SLC35A1, RBCK1, NRG3, MAP3K2, MALT1, CHEK1, AKAP13, B4GALT7, ADPRHL1, ADCY8, OSBPL7, CLU, CCR1, CCR5, CNTN1, COL4A3, CR1, CSF1, CSF2, CSF2RB, PRICKLE1, CSNK2A1, CSNK2B, CST3, ADRA1A, SIK1, ESCO2, DAB1, CD55, SPPL2C, ACE, AGER, HBEGF, DUSP3, ABCA1, EIF2B1, EIF4E, A2M, SPRED2, EPHA1, EPHB1, ERBB3, ERCC2, ERCC3, MECOM, F2R, PTK2B, FGA, FGB, FGF10…	3.53699e-27			hsa04014:Ras signaling pathway	18	CSF1, FGF10, RRAS2, FGF22, GNG3, GRB2, GRIN1, KRAS, PAK2, ANGPT4, PDGFA, PDGFRA, PLCG1, PLCG2, PLD2, ZAP70, CALM3, SYNGAP1	0.723749
	GO:0035556~intracellular signal transduction	144	CASP12, RAD50, CDH13, FARP1, ABCA7, DLC1, ARL6IP5, RBCK1, NRG3, MAP3K2, MALT1, CHEK1, AKAP13, ADCY8, CLU, CCR1, CCR5, CSF1, CSF2, CSF2RB, CSNK2A1, CSNK2B, ADRA1A, SIK1, DAB1, TMPRSS6, AGER, HBEGF, DUSP3, ABCA1, A2M, SPRED2, EPHB1, ERBB3, MECOM, F2R, PTK2B, FGA, FGB, FGF10, FGG, RRAS2, CBLC, SGK3, TIAM2, GH1, FGF22, DISC1, GNG3, GRB2, GRIN1, PYCARD, IL19, HINT1, HSPA1A, HSPA1B, APOE, IL2RB, IL3, I…	7.41257e-27			hsa04151:PI3K-Akt signaling pathway	23	COL4A3, ATF6B, CSF1, EIF4E, F2R, FGF10, SGK3, GH1, FGF22, GNG3, GRB2, IL2RB, IL3, IL6R, KRAS, ANGPT4, PDGFA, PDGFRA, PDPK1, RELN, RPTOR, SGK1, STK11	1.1322
	GO:0016310~phosphorylation	127	RAD50, ADAM10, ABCA7, ARL6IP5, NRG3, MAP3K2, MALT1, CHEK1, AKAP13, ADCY8, CLU, CCR1, CCR5, CNTN1, CSF1, CSF2, CSF2RB, CSNK2A1, CSNK2B, ADRA1A, SIK1, DAB1, ACE, AGER, HBEGF, DUSP3, SPRED2, ENO3, EPHA1, EPHB1, ERBB3, ERCC2, ERCC3, MECOM, F2R, PTK2B, FGA, FGB, FGF10, FGG, LMTK2, ADNP, CBLC, SGK3, GH1, FGF22, GNG3, GRB2, GRIN1, PYCARD, EEF2K, APOE, IL2RB, IL3, IL6R, IRAK2, KRAS, LRP4, LTF, MEF2C, MAP…	1.43212e-24			hsa04912:GnRH signaling pathway	10	MAP3K2, ADCY8, HBEGF, PTK2B, GRB2, KRAS, MAP3K1, PLD2, MAPK12, CALM3	2.33718
	GO:0043067~regulation of programmed cell death	99	CASP12, DLC1, ARL6IP5, RBCK1, MALT1, AKAP13, CLU, COL4A3, CSF2, CSNK2A1, CST3, TMC8, SIK1, CX3CR1, ERBB3, ERCC3, MECOM, F2R, PTK2B, FCER1G, FGA, FGB, FGF10, FGG, ADNP, SGK3, ALOX12, NSMF, TIAM2, BIN1, GRIN1, PYCARD, EEF2K, IL19, HMGB2, HSPA1A, HSPA1B, APOE, IL2RB, INPP5D, IRF7, ARF4, KRAS, LTF, MEF2C, MPZ, MSH2, MSX2, ATM, NDUFS3, NMT1, PAK2, PAX2, RPS27L, NME8, PDE1A, ANGPT4, PDPK1, PHB, PLCG2, …	2.53849e-24			hsa05133:Pertussis	9	PYCARD, MAPK12, C2, C4A, C4B, C4BPA, C4BPB, CALM3, CASP7	2.56737
	GO:0006508~proteolysis	108	CASP12, NR1H3, ADAM10, DLC1, ARL6IP5, RBCK1, MALT1, OSBPL7, CLU, COL4A3, CR1, PRICKLE1, CSNK2A1, CST3, CD55, SPPL2C, ACE, TMPRSS6, A2M, F2R, PTK2B, FGA, FGB, FGG, FOLH1, CD2AP, CBLC, ALOX12, TENM4, USP21, DISC1, PYCARD, PACSIN3, HSPA1A, PRSS42, APOE, KEL, LTF, CD46, ATXN3, MMP3, TRIM72, PCSK6, PAK2, PAX2, UBXN1, RPS27L, PCOLCE, PCSK5, WAC, SNX9, PHB, PMAIP1, CYCS, TOLLIP, RNF43, CLN6, EDEM2, PCID…	1.00294e-23			hsa04210:Apoptosis	8	CASP12, CSF2RB, IL3, ATM, CYCS, BAX, CASP7, TNFRSF10B	3.49488
	GO:0032270~positive regulation of cellular protein metabolic process	96	NR1H3, RAD50, ABCA7, DLC1, ARL6IP5, NRG3, MAP3K2, MALT1, AKAP13, ADCY8, OSBPL7, CLU, CCR1, CNTN1, COL4A3, CR1, CSF1, CSF2, PRICKLE1, CSNK2B, ADRA1A, DAB1, ACE, AGER, ERBB3, F2R, PTK2B, FGA, FGB, FGF10, FGG, ADNP, ALOX12, NSMF, GH1, DISC1, GNG3, PYCARD, PACSIN3, HSPA1A, APOE, IL3, IL6R, IRAK2, KRAS, LRP4, LTF, MEF2C, MAP3K1, MUSK, ATM, PAK2, RPS27L, PCOLCE, ANGPT4, SNX9, PDGFA, PDGFRA, PDPK1, PHB,…	3.22368e-22			hsa04020:Calcium signaling pathway	14	ADCY8, ADRA1A, ERBB3, F2R, PTK2B, GRIN1, ATP2B2, PDE1A, PDGFRA, PLCG1, PLCG2, SPHK2, CALM3, CAMK4	4.28363
	GO:0006464~cellular protein modification process	167	RAD50, ADAM10, ABCA7, DLC1, ARL6IP5, SLC35A1, RBCK1, NRG3, MAP3K2, MALT1, CHEK1, AKAP13, B4GALT7, ADPRHL1, ADCY8, CLU, CCR1, CCR5, CNTN1, CSF1, CSF2, CSF2RB, PRICKLE1, CSNK2A1, CSNK2B, ADRA1A, SIK1, ESCO2, DAB1, ACE, AGER, HBEGF, DUSP3, ABCA1, SPRED2, EPHA1, EPHB1, ERBB3, ERCC2, ERCC3, MECOM, F2R, PTK2B, FGA, FGB, FGF10, FGG, LMTK2, ADNP, FOLH1, CBLC, SGK3, NSMF, B3GAT3, GH1, USP21, FGF22, DISC1,…	8.76592e-22
	GO:0036211~protein modification process	167	RAD50, ADAM10, ABCA7, DLC1, ARL6IP5, SLC35A1, RBCK1, NRG3, MAP3K2, MALT1, CHEK1, AKAP13, B4GALT7, ADPRHL1, ADCY8, CLU, CCR1, CCR5, CNTN1, CSF1, CSF2, CSF2RB, PRICKLE1, CSNK2A1, CSNK2B, ADRA1A, SIK1, ESCO2, DAB1, ACE, AGER, HBEGF, DUSP3, ABCA1, SPRED2, EPHA1, EPHB1, ERBB3, ERCC2, ERCC3, MECOM, F2R, PTK2B, FGA, FGB, FGF10, FGG, LMTK2, ADNP, FOLH1, CBLC, SGK3, NSMF, B3GAT3, GH1, USP21, FGF22, DISC1,…	8.76592e-22
	GO:0009966~regulation of signal transduction	137	CDH3, NR1H3, RAD50, CDH13, FARP1, ABCA7, DLC1, ARL6IP5, RBCK1, MAP3K2, MALT1, CHEK1, AKAP13, STX1B, CLU, CCR1, CSF1, CSF2, PRICKLE1, CSNK2A1, CSNK2B, TMC8, ADRA1A, CX3CR1, DAB1, CD55, TMPRSS6, AGER, HBEGF, DUSP3, ABCA1, A2M, SPRED2, EPHB1, ERBB3, MECOM, F2R, FANCD2, PTK2B, FGA, FGB, FGF10, FGG, TSPAN15, CBLC, TIAM2, GH1, FGF22, DISC1, GNG3, GRB2, GRIN1, PYCARD, IL19, HINT1, HMGB2, HSPA1A, HSPA1B,…	1.05047e-21
	GO:0042981~regulation of apoptotic process	94	CASP12, DLC1, ARL6IP5, RBCK1, MALT1, AKAP13, CLU, COL4A3, CSF2, CSNK2A1, TMC8, SIK1, CX3CR1, ERBB3, ERCC3, F2R, PTK2B, FCER1G, FGA, FGB, FGF10, FGG, ADNP, SGK3, ALOX12, NSMF, TIAM2, BIN1, GRIN1, PYCARD, EEF2K, IL19, HMGB2, HSPA1A, HSPA1B, APOE, IL2RB, INPP5D, IRF7, ARF4, KRAS, LTF, MEF2C, MPZ, MSH2, MSX2, ATM, NDUFS3, NMT1, PAK2, PAX2, RPS27L, NME8, PDE1A, ANGPT4, PDPK1, PHB, PMAIP1, CYCS, LIMS2,…	2.07651e-21
	GO:0006915~apoptotic process	106	CASP12, DLC1, ARL6IP5, RBCK1, MALT1, CHEK1, AKAP13, CLU, COL4A3, CSF2, CSNK2A1, CST3, TMC8, ADRA1A, SIK1, CX3CR1, ERBB3, ERCC2, ERCC3, MECOM, F2R, PTK2B, FCER1G, FGA, FGB, FGF10, FGG, ADNP, ALOX12, NSMF, TIAM2, BIN1, GRIN1, PYCARD, EEF2K, IL19, HINT1, HMGB2, HSPA1A, HSPA1B, APOE, IL2RB, IL6R, INPP5D, IRF7, ARF4, KRAS, LTF, MEF2C, MAP3K1, MPZ, MSH2, MSX2, ATM, NDUFS3, NMT1, PAK2, PAX2, RPS27L, NME…	2.14862e-21
	GO:0031399~regulation of protein modification process	102	RAD50, ABCA7, DLC1, ARL6IP5, NRG3, MAP3K2, MALT1, CHEK1, AKAP13, ADCY8, CLU, CCR1, CNTN1, CSF1, CSF2, PRICKLE1, CSNK2B, ADRA1A, DAB1, ACE, AGER, DUSP3, SPRED2, EPHA1, EPHB1, ERBB3, MECOM, F2R, PTK2B, FGA, FGB, FGF10, FGG, ADNP, CBLC, NSMF, GH1, DISC1, GNG3, GRB2, PYCARD, EEF2K, HSPA1A, HSPA1B, APOE, IL3, IL6R, IRAK2, KRAS, LRP4, LTF, MEF2C, MAP3K1, MUSK, ATM, WEE2, PAK2, UBXN1, ANGPT4, SNX9, PDGF…	1.12054e-20
	GO:0030162~regulation of proteolysis	65	NR1H3, DLC1, ARL6IP5, OSBPL7, CLU, COL4A3, CR1, PRICKLE1, CSNK2A1, CST3, CD55, A2M, F2R, PTK2B, ALOX12, DISC1, PYCARD, PACSIN3, HSPA1A, APOE, CD46, PAK2, PAX2, UBXN1, RPS27L, PCOLCE, WAC, SNX9, PHB, PMAIP1, CYCS, CLN6, PCID2, PBK, MAP2K5, PSMB8, PSMB9, PSMC3, PSMC5, PSMC6, SH3RF1, BAX, RPS6KA2, RPS27A, CFB, MAPK12, RHBDF1, SUMO2, SORL1, AURKA, TIMP2, C2, C4A, C4B, C4BPA, C4BPB, PDCL3, BAG6, CDK5R…	2.34244e-20
	GO:1902531~regulation of intracellular signal transduction	100	RAD50, CDH13, FARP1, ABCA7, DLC1, ARL6IP5, RBCK1, MAP3K2, MALT1, CHEK1, AKAP13, CLU, CCR1, CSF1, CSF2, CSNK2A1, CSNK2B, ADRA1A, DAB1, AGER, HBEGF, DUSP3, ABCA1, A2M, SPRED2, EPHB1, ERBB3, MECOM, F2R, PTK2B, FGA, FGB, FGF10, FGG, CBLC, TIAM2, GH1, FGF22, GNG3, GRB2, PYCARD, IL19, HINT1, HSPA1A, HSPA1B, APOE, IL3, IL6R, IRAK2, KRAS, LAMTOR4, LTF, MEF2C, MAP3K1, ATM, NDUFS3, ITSN2, NME8, PDE3B, PDGF…	1.49895e-18
	GO:0019220~regulation of phosphate metabolic process	95	RAD50, FARP1, ABCA7, DLC1, ARL6IP5, NRG3, MAP3K2, MALT1, AKAP13, ADCY8, CLU, CCR1, CNTN1, CRHR1, CSF1, CSF2, CSNK2B, ADRA1A, DAB1, ACE, DLG2, AGER, DUSP3, ABCA1, SPRED2, EPHA1, EPHB1, ERBB3, MECOM, F2R, PTK2B, FGA, FGB, FGF10, FGG, ADNP, CBLC, NSMF, GH1, GNG3, GRB2, PYCARD, EEF2K, APOC2, APOE, IL3, IL6R, IRAK2, KRAS, LRP4, LTF, MEF2C, MAP3K1, MUSK, ATM, WEE2, PAK2, ANGPT4, SNX9, PDGFA, PDGFRA, PD…	1.13121e-17
	GO:0007166~cell surface receptor signaling pathway	127	CDH3, NR1H3, CDH13, ADAM10, ABCA7, RBCK1, NRG3, MALT1, STX1B, CCR1, CCR5, CNTN1, COL4A3, CR1, CRHR1, CSF1, CSF2, CSF2RB, PRICKLE1, CSNK2A1, CSNK2B, TMC8, CX3CR1, TMPRSS6, AGER, HBEGF, DUSP3, ABCA1, SPRED2, EPHA1, EPHB1, ERBB3, PTK2B, FCER1G, GPC2, FGA, FGB, FGF10, FGG, TSPAN15, CBLC, GH1, FGF22, DISC1, GLRA1, GRB2, GRIN1, PYCARD, IL19, HLA-DRA, HMGB2, HSPA1A, HSPA1B, APOE, IL1RAP, IL2RB, IL3, IL6…	2.08915e-17
	GO:0010647~positive regulation of cell communication	92	CDH3, NR1H3, CDH13, ABCA7, ARL6IP5, RBCK1, MAP3K2, MALT1, AKAP13, STX1B, CHRNB2, CLU, CCR1, CSF1, CSF2, CSNK2A1, CSNK2B, ADRA1A, CX3CR1, AGER, HBEGF, SPRED2, ERBB3, F2R, PTK2B, FGA, FGB, FGF10, FGG, SHANK2, GH1, DISC1, GNG3, GRB2, GRIN1, PYCARD, IL19, HINT1, HSPA1A, HSPA1B, IL3, IL6R, IRAK2, IRF7, KIF5B, KRAS, LAMTOR4, LTF, MEF2C, MAP3K1, MSX2, ATM, NMB, NMT1, ITSN2, PAK2, PDGFA, PDGFRA, PHB, PLC…	5.10798e-17
	GO:0031401~positive regulation of protein modification process	77	RAD50, ABCA7, DLC1, ARL6IP5, NRG3, MAP3K2, MALT1, AKAP13, ADCY8, CLU, CCR1, CNTN1, CSF1, CSF2, PRICKLE1, CSNK2B, ADRA1A, DAB1, ACE, AGER, ERBB3, F2R, PTK2B, FGA, FGB, FGF10, FGG, ADNP, NSMF, GH1, DISC1, GNG3, PYCARD, IL3, IL6R, IRAK2, KRAS, LRP4, LTF, MEF2C, MAP3K1, MUSK, ATM, PAK2, ANGPT4, SNX9, PDGFA, PDGFRA, PDPK1, PHB, PLCG1, TREM2, TOLLIP, MAP2K5, PROX1, RELN, PSMB8, PSMB9, PSMC3, PSMC5, PSM…	1.14025e-16
	GO:0060548~negative regulation of cell death	67	RBCK1, MALT1, CLU, CSF2, CSNK2A1, CST3, CX3CR1, ERBB3, MECOM, F2R, PTK2B, FCER1G, FGA, FGB, FGF10, FGG, ADNP, ALOX12, GRIN1, EEF2K, IL19, HMGB2, HSPA1A, HSPA1B, APOE, IL2RB, IRF7, ARF4, KRAS, LTF, MEF2C, MPZ, MSH2, MSX2, NDUFS3, PAK2, PAX2, NME8, ANGPT4, PDPK1, PLCG2, LIMS2, PCID2, MAP2K5, PROC, FMN2, SPHK2, PSMC5, SH3RF1, PTPN1, BAX, BCL3, RPS27A, SORL1, AURKA, TDGF1, TTPA, VHL, BAG6, HMGA2, PIA…	3.00496e-16
	GO:0000165~MAPK cascade	63	ABCA7, ARL6IP5, MAP3K2, AKAP13, CCR1, CCR5, CSF2, CSF2RB, ADRA1A, AGER, HBEGF, DUSP3, SPRED2, EPHB1, ERBB3, MECOM, F2R, PTK2B, FGA, FGB, FGF10, FGG, CBLC, GH1, FGF22, GNG3, GRB2, GRIN1, PYCARD, APOE, IL2RB, IL3, IL6R, IRAK2, KRAS, MEF2C, MAP3K1, PDGFA, PDGFRA, PHB, PLCG1, TREM2, IL17RD, PBK, MAP2K5, PSMB8, PSMB9, PSMC3, PSMC5, PSMC6, SH3RF1, PTPN1, PTPRJ, RPS27A, MAPK12, SORL1, STYX, TDGF1, TGFB2…	4.28024e-15
	GO:0023014~signal transduction by protein phosphorylation	64	ABCA7, ARL6IP5, MAP3K2, AKAP13, CCR1, CCR5, CSF2, CSF2RB, ADRA1A, AGER, HBEGF, DUSP3, SPRED2, EPHB1, ERBB3, MECOM, F2R, PTK2B, FGA, FGB, FGF10, FGG, CBLC, GH1, FGF22, GNG3, GRB2, GRIN1, PYCARD, APOE, IL2RB, IL3, IL6R, IRAK2, KRAS, MEF2C, MAP3K1, PAK2, PDGFA, PDGFRA, PHB, PLCG1, TREM2, IL17RD, PBK, MAP2K5, PSMB8, PSMB9, PSMC3, PSMC5, PSMC6, SH3RF1, PTPN1, PTPRJ, RPS27A, MAPK12, SORL1, STYX, TDGF1,…	7.81976e-15
	GO:0048468~cell development	101	FARP1, DEAF1, NRG3, AKAP13, STX1B, CHRNB2, SLITRK1, CLU, CNTN1, TBC1D20, CSF1, CST3, CTNNA2, CX3CR1, DAB1, DHFR, AGER, EIF2B1, EIF4E, EPHA1, EPHB1, ERCC2, PTK2B, FGA, FGB, FGG, FLNB, ADNP, TENM4, NSMF, CNTNAP2, USP21, DISC1, BIN1, GRB2, GRIN1, EEF2K, HMGB2, PRSS42, APOE, IL1RAP, ARF4, KEL, KIF5B, KRAS, SKOR1, LRP4, LTF, MAPT, MEF2C, MSH2, MSX2, ATM, NFIB, NOTCH4, ATP2B2, WEE2, ITSN2, PAK2, PAX2, …	8.6963e-15
	GO:0043069~negative regulation of programmed cell death	62	RBCK1, MALT1, CLU, CSF2, CSNK2A1, CX3CR1, ERBB3, MECOM, F2R, PTK2B, FCER1G, FGA, FGB, FGF10, FGG, ADNP, ALOX12, GRIN1, EEF2K, IL19, HMGB2, HSPA1A, HSPA1B, APOE, IL2RB, IRF7, ARF4, KRAS, LTF, MEF2C, MPZ, MSH2, MSX2, NDUFS3, PAK2, PAX2, NME8, ANGPT4, PDPK1, PLCG2, LIMS2, PCID2, MAP2K5, PROC, FMN2, SPHK2, PSMC5, SH3RF1, PTPN1, BAX, BCL3, RPS27A, AURKA, TDGF1, VHL, BAG6, HMGA2, PIAS1, TNFRSF10B, SYNG…	9.29827e-15
	GO:0010562~positive regulation of phosphorus metabolic process	70	RAD50, ABCA7, DLC1, ARL6IP5, NRG3, MAP3K2, MALT1, AKAP13, ADCY8, CLU, CCR1, CNTN1, CRHR1, CSF1, CSF2, CSNK2B, ADRA1A, DAB1, ACE, AGER, ABCA1, ERBB3, F2R, PTK2B, FGA, FGB, FGF10, FGG, ADNP, NSMF, GH1, GNG3, PYCARD, APOC2, APOE, IL3, IL6R, IRAK2, KRAS, LRP4, LTF, MEF2C, MAP3K1, MUSK, ATM, PAK2, ANGPT4, SNX9, PDGFA, PDGFRA, PDPK1, PHB, PLCG1, TREM2, MAP2K5, PROX1, RELN, RPTOR, PTPN1, BAX, RPS27A, ST…	1.5563e-14
	GO:0045937~positive regulation of phosphate metabolic process	70	RAD50, ABCA7, DLC1, ARL6IP5, NRG3, MAP3K2, MALT1, AKAP13, ADCY8, CLU, CCR1, CNTN1, CRHR1, CSF1, CSF2, CSNK2B, ADRA1A, DAB1, ACE, AGER, ABCA1, ERBB3, F2R, PTK2B, FGA, FGB, FGF10, FGG, ADNP, NSMF, GH1, GNG3, PYCARD, APOC2, APOE, IL3, IL6R, IRAK2, KRAS, LRP4, LTF, MEF2C, MAP3K1, MUSK, ATM, PAK2, ANGPT4, SNX9, PDGFA, PDGFRA, PDPK1, PHB, PLCG1, TREM2, MAP2K5, PROX1, RELN, RPTOR, PTPN1, BAX, RPS27A, ST…	1.5563e-14
	GO:0009967~positive regulation of signal transduction	83	CDH3, NR1H3, CDH13, ABCA7, ARL6IP5, RBCK1, MAP3K2, MALT1, AKAP13, STX1B, CLU, CCR1, CSF1, CSF2, CSNK2A1, CSNK2B, ADRA1A, AGER, HBEGF, SPRED2, ERBB3, F2R, PTK2B, FGA, FGB, FGF10, FGG, GH1, DISC1, GNG3, GRB2, GRIN1, PYCARD, IL19, HINT1, HSPA1A, HSPA1B, IL3, IL6R, IRAK2, IRF7, KRAS, LAMTOR4, LTF, MEF2C, MAP3K1, MSX2, ATM, NMT1, ITSN2, PAK2, PDGFA, PDGFRA, PHB, PLCG1, PMAIP1, TREM2, LIMS2, MAP2K5, RE…	2.13048e-14
	GO:0043549~regulation of kinase activity	59	RAD50, NRG3, MAP3K2, MALT1, AKAP13, ADCY8, CLU, CSF1, CSNK2B, DAB1, ACE, AGER, DUSP3, SPRED2, EPHA1, ERBB3, F2R, PTK2B, FGF10, ADNP, CBLC, GH1, GNG3, PYCARD, APOE, IL6R, IRAK2, KRAS, LTF, MEF2C, MAP3K1, WEE2, PAK2, ANGPT4, SNX9, PDGFA, PDGFRA, PDPK1, PLCG1, TESC, MAP2K5, PROX1, RELN, RPTOR, PTPN1, PTPRJ, BAX, SNX6, RPS27A, CEP85, SORL1, STK11, TDGF1, TGFB2, TTN, CDK5RAP3, CALM3, TNFRSF10B, STRADA	7.03645e-14
	GO:0042176~regulation of protein catabolic process	39	OSBPL7, CLU, PRICKLE1, CSNK2A1, PTK2B, DISC1, PACSIN3, HSPA1A, APOE, ATXN3, NSF, UBXN1, WAC, SNX9, PHB, EDEM2, PBK, FMN2, PSMB8, PSMB9, PSMC3, PSMC5, PSMC6, RPS27A, RHBDF1, SUMO2, SNX1, SORL1, AURKA, TIMP2, C4BPA, C4BPB, PDCL3, BAG6, CDK5RAP3, PIAS1, BRSK2, TMEM259, RNF40	1.60139e-12
	GO:0051347~positive regulation of transferase activity	51	RAD50, NRG3, MAP3K2, MALT1, AKAP13, ADCY8, CLU, CSF1, DAB1, ACE, AGER, ERBB3, F2R, PTK2B, FGF10, ADNP, SERINC5, GH1, GNG3, IL6R, IRAK2, KRAS, LTF, MEF2C, MAP3K1, PAK2, ANGPT4, SNX9, PDGFA, PDGFRA, PDPK1, PLCG1, MAP2K5, PROX1, RELN, PSMB8, PSMB9, PSMC3, PSMC5, PSMC6, RPTOR, PTPN1, BAX, RPS27A, SORL1, STK11, TDGF1, TGFB2, CALM3, TNFRSF10B, STRADA	1.60139e-12
	GO:0043066~negative regulation of apoptotic process	58	MALT1, CLU, CSF2, CSNK2A1, CX3CR1, ERBB3, F2R, PTK2B, FCER1G, FGA, FGB, FGF10, FGG, ADNP, ALOX12, GRIN1, EEF2K, IL19, HMGB2, HSPA1A, HSPA1B, APOE, IL2RB, IRF7, ARF4, KRAS, LTF, MEF2C, MPZ, MSH2, MSX2, NDUFS3, PAK2, PAX2, NME8, ANGPT4, PDPK1, LIMS2, PCID2, MAP2K5, PROC, FMN2, SPHK2, SH3RF1, PTPN1, BAX, BCL3, RPS27A, AURKA, TDGF1, VHL, BAG6, HMGA2, PIAS1, TNFRSF10B, SYNGAP1, SQSTM1, FNIP1	2.00173e-12
	GO:0045862~positive regulation of proteolysis	38	DLC1, ARL6IP5, OSBPL7, CLU, COL4A3, CR1, PRICKLE1, F2R, PTK2B, ALOX12, DISC1, PYCARD, PACSIN3, HSPA1A, APOE, RPS27L, PCOLCE, SNX9, PHB, PMAIP1, CYCS, CLN6, PSMB8, PSMB9, PSMC3, PSMC5, PSMC6, BAX, RPS27A, MAPK12, SUMO2, AURKA, CDK5RAP3, PICALM, CASP7, PIAS1, TNFRSF10B, RNF40	2.80242e-12
	GO:0022008~neurogenesis	79	FARP1, NRG3, STX1B, CHRNB2, SLITRK1, CLU, CNTN1, CSF1, CTNNA2, CX3CR1, DAB1, DHFR, AGER, EIF2B1, EIF4E, EPHB1, ERBB3, ERCC2, ERCC3, PTK2B, GPC2, FGF10, ADNP, TENM4, NSMF, CNTNAP2, USP21, DISC1, BIN1, GRB2, GRIN1, EEF2K, HMGB2, APOE, IL1RAP, ARF4, KEL, KIF5B, KRAS, SKOR1, LRP4, MAPT, MEF2C, NFIB, ATP2B2, ITSN2, PAK2, PAX2, TMEM30A, PROX1, RELN, PTPRF, PTPRG, PTPRZ1, BAX, RNF6, RORA, SGK1, SORL1, A…	8.00693e-12
	GO:0010648~negative regulation of cell communication	70	NR1H3, DLC1, CLU, CSF2, PRICKLE1, ADRA1A, CX3CR1, DAB1, TMPRSS6, AGER, DUSP3, SPRED2, ERBB3, MECOM, PTK2B, FGA, FGB, FGF10, FGG, SHANK2, ADNP, CBLC, GLRA1, GRB2, PYCARD, IL19, HMGB2, HSPA1A, HSPA1B, APOE, INPP5D, SKOR1, LRP4, LTF, CD46, ATM, NDUFS3, NMB, TRIM72, NME8, PDE3B, PDPK1, PHB, RNF43, PBK, MAP2K5, PSMB8, PSMB9, PSMC3, PSMC5, PSMC6, SH3RF1, PTPN1, PTPRJ, BAX, SNX6, RORA, RPS27A, SORL1, ST…	1.00087e-11
	GO:0002253~activation of immune response	46	NR1H3, RBCK1, MALT1, CLU, CR1, CD55, DUSP3, A2M, FCER1G, GRB2, PYCARD, HLA-DRA, HSPA1A, HSPA1B, INPP5D, IRAK2, IRF7, KRAS, LTF, CD46, MEF2C, MAP3K1, PAK2, PDPK1, PHB, PLCG1, PLCG2, PLD2, PSMB8, PSMB9, PSMC3, PSMC5, PSMC6, PTPRJ, BAX, RELB, RPS27A, CFB, STK11, C2, C4A, C4B, C4BPA, C4BPB, ZAP70, ELMO1	1.12097e-11
	GO:1902533~positive regulation of intracellular signal transduction	60	CDH13, ABCA7, ARL6IP5, RBCK1, MAP3K2, MALT1, AKAP13, CLU, CCR1, CSF1, CSF2, ADRA1A, AGER, HBEGF, SPRED2, ERBB3, F2R, PTK2B, FGA, FGB, FGF10, FGG, GH1, GNG3, PYCARD, IL19, HINT1, HSPA1A, HSPA1B, IL3, IL6R, IRAK2, KRAS, LAMTOR4, LTF, MEF2C, MAP3K1, ATM, PDGFA, PDGFRA, PHB, PLCG1, PMAIP1, TREM2, MAP2K5, RELN, RPTOR, PTPN1, PTPRJ, BAX, RPS27A, TDGF1, TGFB2, TIMP2, TRIP6, ZAP70, CDK5RAP3, CALM3, PRKRA…	1.9617e-11
	GO:0051345~positive regulation of hydrolase activity	60	NR1H3, FARP1, DLC1, ARL6IP5, AKAP13, ADPRHL1, COL4A3, TBC1D20, CR1, CSF2, CSF2RB, ADRA1A, HBEGF, EIF2B1, A2M, EPHA1, ERBB3, F2R, PTK2B, FGF10, ALOX12, TIAM2, FGF22, GRB2, GRIN1, PYCARD, HMGB2, HSPA1A, HSPA1B, APOC2, IL2RB, IL3, ARF4, LAMTOR4, MEF2C, MSH2, ITSN2, RPS27L, PCOLCE, SNX9, PDGFA, PDGFRA, PDPK1, PMAIP1, CYCS, BCAS3, FNBP1L, PTPN1, BAX, MAPK12, CALM3, PICALM, SH3BGRL3, CASP7, TNFRSF10B, …	2.16187e-11
	GO:0030163~protein catabolic process	56	RBCK1, OSBPL7, CLU, PRICKLE1, CSNK2A1, ACE, PTK2B, CD2AP, CBLC, USP21, DISC1, PACSIN3, HSPA1A, APOE, ATXN3, NSF, TRIM72, UBXN1, WAC, SNX9, PHB, PMAIP1, TOLLIP, RNF43, CLN6, EDEM2, PBK, FMN2, PSMB8, PSMB9, PSMC3, PSMC5, PSMC6, RNF6, RPS27A, RHBDF1, SUMO2, SNX1, SORL1, AURKA, TIMP2, C4BPA, C4BPB, PDCL3, BAG6, CDK5RAP3, PIAS1, SQSTM1, HERC2, BRSK2, USP6, USP10, USP8, TMEM259, RNF40, CUL7	2.28197e-11
	GO:0048513~animal organ development	126	CDH3, DLC1, NRG3, MALT1, AKAP13, CHRNB2, CCR1, CNTN1, COL4A3, TBC1D20, CSF1, CSF2, PRICKLE1, CST3, ADRA1A, CTNNA2, SIK1, CX3CR1, ESCO2, DAB1, ACE, AGER, HBEGF, EIF4E, ENO3, EPHB1, ERBB3, ERCC2, ERCC3, MECOM, FANCD2, PTK2B, FCER1G, FGF10, FLNB, ALOX12, TENM4, CNTNAP2, GH1, DISC1, GRB2, GRIN1, HMGB2, IL3, IL6R, INPP5D, IRF7, ARF4, KEL, KRAS, LRP4, LTF, CD46, MEF2C, MSH2, MSX2, ATM, NDUFS3, NFIB, NO…	4.32374e-11
	GO:0007399~nervous system development	99	FARP1, DLC1, DEAF1, NRG3, STX1B, CHRNB2, SLITRK1, CLU, CNTN1, CSF1, PRICKLE1, CST3, CTNNA2, CX3CR1, DAB1, DHFR, DLG2, AGER, EIF2B1, EIF4E, ENO3, EPHB1, ERBB3, ERCC2, ERCC3, FANCD2, PTK2B, GPC2, FGF10, SHANK2, VPS13A, ADNP, SERINC5, TENM4, NSMF, CNTNAP2, USP21, DISC1, BIN1, GRB2, GRIN1, EEF2K, HMGB2, APOE, IL1RAP, IL3, ARF4, KEL, KIF5B, KRAS, SKOR1, LRP4, ARSA, MAPT, MEF2C, ATXN3, MUSK, ATM, NDUFS…	7.64662e-11
	GO:0009968~negative regulation of signal transduction	65	NR1H3, DLC1, CLU, CSF2, PRICKLE1, ADRA1A, CX3CR1, DAB1, TMPRSS6, AGER, DUSP3, SPRED2, ERBB3, MECOM, FGA, FGB, FGF10, FGG, CBLC, GRB2, PYCARD, IL19, HMGB2, HSPA1A, HSPA1B, APOE, INPP5D, SKOR1, LRP4, LTF, CD46, ATM, NDUFS3, TRIM72, NME8, PDE3B, PDPK1, PHB, RNF43, PBK, MAP2K5, PSMB8, PSMB9, PSMC3, PSMC5, PSMC6, SH3RF1, PTPN1, PTPRJ, BAX, SNX6, RORA, RPS27A, SORL1, STK11, TGFB2, TIMP2, CDK5RAP3, CALM…	9.1279e-11
	GO:0016477~cell migration	68	CDH13, ADAM10, DLC1, NRG3, CCR1, CCR5, CSF1, CSNK2B, CTNNA2, CX3CR1, DAB1, ACE, HBEGF, EPHA1, EPHB1, F2R, PTK2B, FCER1G, FGF10, RRAS2, CD2AP, ALOX12, NSMF, DISC1, GRB2, PYCARD, HMGB2, APOE, IL6R, INPP5D, ARF4, KRAS, MAPT, MEF2C, MSX2, ANGPT4, PDGFA, PDGFRA, PDPK1, PLCG1, BCAS3, MAP2K5, PROC, PROX1, RELN, PTPRF, PTPRG, PTPRJ, BAX, RAB1A, RHBDF1, SORL1, SPARC, STX4, BSG, TDGF1, TGFB2, TRIP6, CCR2, …	1.21705e-10
	GO:0051604~protein maturation	31	ADAM10, CR1, CD55, SPPL2C, ACE, A2M, FGA, FGB, FGG, TSPAN15, PYCARD, CD46, PCSK6, PCSK5, PHB, TESC, PROC, RPS6KA2, CFB, RHBDF1, SORL1, TFR2, C2, C4A, C4B, C4BPA, C4BPB, DYNC2H1, APH1B, CASP7, SPPL2A	2.73437e-10
	GO:0051050~positive regulation of transport	58	CDH3, NR1H3, ABCA7, RBCK1, STX1B, CHRNB2, CCR1, CNTN1, TBC1D20, ABCA1, F2R, FCER1G, FGA, FGB, FGG, MLC1, SGK3, B3GAT3, GH1, PYCARD, EEF2K, APOE, IL1RAP, KIF5B, NMB, NMT1, ATP2B2, PDPK1, PLCG1, PLCG2, PMAIP1, BCAS3, SYTL2, TESC, EDEM2, TMEM30A, RELN, PRSS8, BAX, SGK1, SORL1, SREBF2, STX4, TF, TFR2, TGFB2, C2, C4A, TRIP6, C4B, ZAP70, CALM3, GPR68, SCIN, SYNJ1, CD34, ABCG1, CDH1	3.39894e-10
	GO:0010942~positive regulation of cell death	46	DLC1, ARL6IP5, RBCK1, AKAP13, CLU, COL4A3, SIK1, ERCC3, F2R, ALOX12, TIAM2, BIN1, GRIN1, PYCARD, IL19, APOE, INPP5D, MEF2C, MMP3, MSX2, ATM, NMT1, PAK2, RPS27L, PHB, PMAIP1, CYCS, ADCY10, MARK4, BAX, RAPSN, RPS6KA2, RPS27A, TGFB2, COL18A1, HMGA2, PICALM, APH1B, CASP7, SCIN, PRKRA, TNFRSF10B, ALDH1A2, SQSTM1, TP53INP1, FNIP1	4.01547e-10
	GO:0045732~positive regulation of protein catabolic process	30	OSBPL7, CLU, PRICKLE1, CSNK2A1, PTK2B, DISC1, PACSIN3, HSPA1A, APOE, ATXN3, NSF, SNX9, EDEM2, PSMB8, PSMB9, PSMC3, PSMC5, PSMC6, RPS27A, SUMO2, SNX1, SORL1, AURKA, C4BPA, C4BPB, BAG6, CDK5RAP3, PIAS1, TMEM259, RNF40	4.43183e-10
	GO:0060627~regulation of vesicle-mediated transport	39	NR1H3, CDH13, ABCA7, STX1B, ADPRHL1, TBC1D20, FCER1G, FGA, FGB, FGG, CD2AP, GH1, BIN1, PYCARD, PACSIN3, EEF2K, APOC1, APOC2, KIF5B, NSF, PDPK1, PLCG2, SYTL2, PTPN1, SNX6, SORL1, STX4, TF, TFR2, C2, C4A, C4B, C4BPA, C4BPB, CCR2, ZAP70, PICALM, SYNJ1, USP6	6.73783e-10
	GO:0051248~negative regulation of protein metabolic process	61	NR1H3, ABCA7, CLU, COL4A3, CR1, CSNK2A1, CST3, CD55, DUSP3, EIF4E, A2M, SPRED2, EPHA1, MECOM, FGA, CBLC, PYCARD, HSPA1A, HSPA1B, APOE, INPP5D, CD46, WEE2, PAK2, PAX2, UBXN1, WAC, PDPK1, PHB, TESC, PCID2, PBK, MAP2K5, FMN2, PSMB8, PSMB9, PSMC3, PSMC5, PSMC6, SH3RF1, PTPN1, PTPRJ, BAX, SNX6, BCL3, RPS27A, CEP85, SORL1, TIMP2, C4A, C4B, C4BPA, C4BPB, PDCL3, BAG6, CDK5RAP3, CALM3, PICALM, PRKRA, LIMD…	2.20351e-09
	GO:0097190~apoptotic signaling pathway	43	CASP12, ARL6IP5, RBCK1, CLU, CSF2, TMC8, CX3CR1, ERBB3, FGA, FGB, FGF10, FGG, PYCARD, IL19, HINT1, HMGB2, HSPA1A, HSPA1B, IL6R, MSH2, ATM, NDUFS3, NMT1, PAK2, RPS27L, NME8, PDPK1, PMAIP1, CYCS, MAP2K5, SH3RF1, PTPN1, BAX, BCL3, STK11, STX4, TGFB2, BAG6, CASP4, PRKRA, TNFRSF10B, BRSK2, TP53INP1	7.38599e-09
	GO:0043408~regulation of MAPK cascade	46	ABCA7, ARL6IP5, MAP3K2, AKAP13, CCR1, ADRA1A, AGER, DUSP3, SPRED2, EPHB1, MECOM, F2R, PTK2B, FGA, FGB, FGF10, FGG, CBLC, GH1, GNG3, GRB2, PYCARD, APOE, IL6R, IRAK2, KRAS, MEF2C, MAP3K1, PDGFA, PDGFRA, PHB, PLCG1, TREM2, PBK, MAP2K5, SH3RF1, PTPN1, PTPRJ, RPS27A, SORL1, STYX, TDGF1, TGFB2, TIMP2, CDK5RAP3, SYNGAP1	1.88467e-08
	GO:0043068~positive regulation of programmed cell death	42	DLC1, ARL6IP5, RBCK1, AKAP13, CLU, COL4A3, SIK1, ERCC3, F2R, ALOX12, TIAM2, BIN1, GRIN1, PYCARD, IL19, INPP5D, MEF2C, MSX2, ATM, NMT1, PAK2, RPS27L, PMAIP1, CYCS, ADCY10, MARK4, BAX, RAPSN, RPS6KA2, RPS27A, TGFB2, COL18A1, HMGA2, APH1B, CASP7, SCIN, PRKRA, TNFRSF10B, ALDH1A2, SQSTM1, TP53INP1, FNIP1	2.13445e-08
	GO:0043065~positive regulation of apoptotic process	41	DLC1, ARL6IP5, RBCK1, AKAP13, CLU, COL4A3, SIK1, ERCC3, F2R, ALOX12, TIAM2, BIN1, GRIN1, PYCARD, IL19, INPP5D, MEF2C, MSX2, ATM, NMT1, PAK2, RPS27L, PMAIP1, CYCS, ADCY10, BAX, RAPSN, RPS6KA2, RPS27A, TGFB2, COL18A1, HMGA2, APH1B, CASP7, SCIN, PRKRA, TNFRSF10B, ALDH1A2, SQSTM1, TP53INP1, FNIP1	6.53606e-08
	GO:0031175~neuron projection development	50	FARP1, STX1B, CHRNB2, SLITRK1, CNTN1, CTNNA2, DAB1, DHFR, AGER, EPHB1, PTK2B, ADNP, NSMF, CNTNAP2, USP21, DISC1, GRB2, GRIN1, EEF2K, APOE, IL1RAP, ARF4, KEL, KIF5B, KRAS, LRP4, MAPT, MEF2C, NFIB, ITSN2, PAK2, PAX2, TMEM30A, RELN, PTPRF, PTPRG, PTPRZ1, RNF6, SGK1, AURKA, STK11, TGFB2, PICALM, ULK1, COL25A1, LINGO1, SYNGAP1, BRSK2, CUL7, CDH1	7.54301e-08
	GO:0016485~protein processing	26	ADAM10, CR1, CD55, SPPL2C, ACE, A2M, FGA, FGB, FGG, PYCARD, CD46, PCSK6, PCSK5, PHB, PROC, CFB, RHBDF1, C2, C4A, C4B, C4BPA, C4BPB, DYNC2H1, APH1B, CASP7, SPPL2A	9.32611e-08
	GO:0030182~neuron differentiation	63	FARP1, STX1B, CHRNB2, SLITRK1, CNTN1, CTNNA2, DAB1, DHFR, AGER, EIF4E, EPHB1, ERCC2, ERCC3, PTK2B, GPC2, ADNP, TENM4, NSMF, CNTNAP2, USP21, DISC1, GRB2, GRIN1, EEF2K, APOE, IL1RAP, ARF4, KEL, KIF5B, KRAS, SKOR1, LRP4, MAPT, MEF2C, NFIB, ATP2B2, ITSN2, PAK2, PAX2, TMEM30A, PROX1, RELN, PTPRF, PTPRG, PTPRZ1, RNF6, RORA, SGK1, AURKA, STK11, TGFB2, TIMP2, DYNC2H1, PICALM, ULK1, COL25A1, LINGO1, SYNGA…	1.65518e-07
	GO:0000904~cell morphogenesis involved in differentiation	47	FARP1, CHRNB2, SLITRK1, TBC1D20, CTNNA2, DAB1, EPHA1, EPHB1, FGA, FGB, FGG, FLNB, ADNP, NSMF, DISC1, GRB2, GRIN1, EEF2K, APOE, KEL, KIF5B, KRAS, LRP4, MAPT, MEF2C, MSX2, NFIB, NOTCH4, ATP2B2, PAX2, PROX1, RELN, PTPRZ1, RAB1A, RNF6, STK11, TGFB2, COL18A1, HMGA2, PICALM, ULK1, COL25A1, LINGO1, SYNGAP1, BRSK2, CUL7, WDR1	1.80919e-07
	GO:0010605~negative regulation of macromolecule metabolic process	95	NR1H3, RAD50, ABCA7, DEAF1, CLU, CCR1, COL4A3, CR1, PRICKLE1, CSNK2A1, CST3, CD55, ACE, TMPRSS6, HBEGF, DUSP3, EIF4E, A2M, SPRED2, EPHA1, MECOM, FGA, ADNP, CBLC, PYCARD, HMGB2, HSPA1A, HSPA1B, APOE, IL6R, INPP5D, IRF7, SKOR1, CD46, MEF2C, MSH2, MSX2, TRIM37, ATM, NFIB, WEE2, PAK2, PAX2, UBXN1, WAC, PDPK1, PHB, TESC, PCID2, PBK, APOM, MAP2K5, PROX1, FMN2, PSMB8, PSMB9, PSMC3, PSMC5, PSMC6, AICDA, …	2.09311e-07
	GO:0032269~negative regulation of cellular protein metabolic process	55	NR1H3, COL4A3, CR1, CSNK2A1, CST3, CD55, DUSP3, EIF4E, A2M, SPRED2, EPHA1, MECOM, CBLC, PYCARD, HSPA1A, HSPA1B, APOE, CD46, WEE2, PAK2, PAX2, UBXN1, WAC, PDPK1, PHB, TESC, PCID2, PBK, MAP2K5, PSMB8, PSMB9, PSMC3, PSMC5, PSMC6, SH3RF1, PTPN1, PTPRJ, BAX, SNX6, RPS27A, CEP85, SORL1, TIMP2, C4A, C4B, C4BPA, C4BPB, PDCL3, BAG6, CDK5RAP3, CALM3, PICALM, PRKRA, LIMD1, FNIP1	2.51492e-07
	GO:0030334~regulation of cell migration	44	CDH13, ADAM10, DLC1, NRG3, CCR1, CSF1, CSNK2B, CX3CR1, ACE, HBEGF, EPHA1, F2R, PTK2B, FGF10, RRAS2, SGK3, ALOX12, NSMF, PYCARD, APOE, IL6R, ANGPT4, PDGFA, PDGFRA, PDPK1, PLCG1, BCAS3, MAP2K5, PROX1, RELN, PTPRG, PTPRJ, SGK1, SORL1, SPARC, STX4, TDGF1, TGFB2, TRIP6, CCR2, COL18A1, SH3BGRL3, TP53INP1, HDAC9	3.52126e-07
	GO:2000257~regulation of protein activation cascade	12	CR1, CD55, A2M, FGA, CD46, PHB, CFB, C2, C4A, C4B, C4BPA, C4BPB	3.70506e-07
	GO:0045935~positive regulation of nucleobase-containing compound metabolic process	75	NR1H3, RAD50, CDH13, DEAF1, CCT8, MAP3K2, CHEK1, ADCY8, ATF6B, CRHR1, CSF2, CST3, TMPRSS6, ABCA1, ERCC2, ERCC3, MECOM, F2R, PTK2B, FGF10, ADNP, USP21, GRIN1, HMGB2, HSPA1A, HSPA1B, APOE, IL3, IRF7, ARF4, MEF2C, ATM, NFIB, NOTCH4, PAX2, WAC, DDX41, PDGFA, PDGFRA, PHB, BCAS3, TESC, PCID2, MAP2K5, PROX1, PSMC3, PSMC5, PSMC6, AICDA, RPTOR, PTPN1, BAX, RELB, BCL3, RNF6, RORA, RPS27A, SUMO2, SREBF2, TF…	5.46749e-07
	GO:2001236~regulation of extrinsic apoptotic signaling pathway	21	RBCK1, CSF2, TMC8, CX3CR1, FGA, FGB, FGF10, FGG, PYCARD, IL19, HMGB2, HSPA1A, HSPA1B, PAK2, PMAIP1, MAP2K5, SH3RF1, BAX, STX4, TGFB2, TNFRSF10B	5.56981e-07
	GO:0007167~enzyme linked receptor protein signaling pathway	53	CDH3, CDH13, ADAM10, NRG3, COL4A3, CSF1, CSNK2B, TMPRSS6, HBEGF, SPRED2, EPHA1, EPHB1, ERBB3, PTK2B, FGF10, CBLC, GH1, FGF22, GRB2, GRIN1, HSPA1A, ARF4, KRAS, SKOR1, LRP4, MSX2, MUSK, NCF4, TRIM72, PCSK6, PAK2, ANGPT4, PDGFA, PDGFRA, PDPK1, PLCG1, PTPN1, PTPRF, PTPRG, PTPRJ, SNX6, RPS27A, MAPK12, RHBDF1, STK11, TDGF1, TGFB2, ZAP70, ZYX, APH1B, DGKD, USP8, ELMO1	5.67094e-07
	GO:0048666~neuron development	53	FARP1, STX1B, CHRNB2, SLITRK1, CNTN1, CTNNA2, DAB1, DHFR, AGER, EPHB1, PTK2B, ADNP, TENM4, NSMF, CNTNAP2, USP21, DISC1, GRB2, GRIN1, EEF2K, APOE, IL1RAP, ARF4, KEL, KIF5B, KRAS, SKOR1, LRP4, MAPT, MEF2C, NFIB, ATP2B2, ITSN2, PAK2, PAX2, TMEM30A, RELN, PTPRF, PTPRG, PTPRZ1, RNF6, SGK1, AURKA, STK11, TGFB2, PICALM, ULK1, COL25A1, LINGO1, SYNGAP1, BRSK2, CUL7, CDH1	8.53031e-07
	GO:0030100~regulation of endocytosis	23	NR1H3, CDH13, ABCA7, FCER1G, CD2AP, GH1, BIN1, PYCARD, PACSIN3, EEF2K, APOC1, APOC2, PLCG2, PTPN1, TF, TFR2, C2, C4A, C4B, C4BPA, C4BPB, PICALM, SYNJ1	8.805e-07
	GO:0052547~regulation of peptidase activity	32	DLC1, ARL6IP5, COL4A3, CR1, CSNK2A1, CST3, A2M, F2R, ALOX12, PYCARD, PAK2, PAX2, UBXN1, RPS27L, PCOLCE, PMAIP1, CYCS, PCID2, MAP2K5, PSMB8, PSMB9, SH3RF1, BAX, MAPK12, SORL1, TIMP2, C4A, C4B, PICALM, CASP7, TNFRSF10B, FNIP1	9.13371e-07
	GO:2000145~regulation of cell motility	45	CDH13, ADAM10, DLC1, NRG3, CCR1, CSF1, CSNK2B, CX3CR1, ACE, HBEGF, EPHA1, ERBB3, F2R, PTK2B, FGF10, RRAS2, SGK3, ALOX12, NSMF, PYCARD, APOE, IL6R, ANGPT4, PDGFA, PDGFRA, PDPK1, PLCG1, BCAS3, MAP2K5, PROX1, RELN, PTPRG, PTPRJ, SGK1, SORL1, SPARC, STX4, TDGF1, TGFB2, TRIP6, CCR2, COL18A1, SH3BGRL3, TP53INP1, HDAC9	9.97412e-07
	GO:0030097~hemopoiesis	45	MALT1, CCR1, CSF1, CSF2, ESCO2, ACE, AGER, ERCC2, MECOM, FANCD2, PTK2B, FCER1G, HMGB2, IL3, INPP5D, IRF7, LTF, CD46, MEF2C, MSH2, ATM, NOTCH4, PLCG2, TREM2, TESC, PCID2, AICDA, PTPRZ1, BAX, RELB, BCL3, RORA, STK11, TGFB2, ZAP70, CDC73, GPR68, CAMK4, PICALM, KAT8, SCIN, CD34, FNIP1, HDAC9, WDR1	1.13178e-06
	GO:0051960~regulation of nervous system development	46	NRG3, STX1B, CHRNB2, SLITRK1, CNTN1, CSF1, CX3CR1, DAB1, EIF4E, EPHB1, PTK2B, ADNP, TENM4, NSMF, DISC1, BIN1, GRIN1, EEF2K, HMGB2, APOE, IL1RAP, KEL, LRP4, MAPT, MEF2C, MUSK, ITSN2, PAX2, TMEM30A, PROX1, RELN, PTPRF, PTPRG, PTPRZ1, RNF6, SORL1, STK11, TIMP2, CCR2, CDK5RAP3, HMGA2, LINGO1, SYNGAP1, SYNJ1, CUL7, WDR1	1.21493e-06
	GO:0097191~extrinsic apoptotic signaling pathway	24	RBCK1, CSF2, TMC8, CX3CR1, ERBB3, FGA, FGB, FGF10, FGG, PYCARD, IL19, HMGB2, HSPA1A, HSPA1B, IL6R, PAK2, PDPK1, PMAIP1, MAP2K5, SH3RF1, BAX, STX4, TGFB2, TNFRSF10B	1.21931e-06
	GO:0031328~positive regulation of cellular biosynthetic process	76	CDH3, NR1H3, CDH13, DEAF1, CCT8, MAP3K2, CHEK1, ADCY8, CLU, ATF6B, CRHR1, CSF2, CST3, TMPRSS6, ABCA1, ERCC2, ERCC3, MECOM, F2R, PTK2B, FGF10, ADNP, USP21, GRIN1, HMGB2, APOC2, APOE, IL3, IRF7, ARF4, MEF2C, ASIP, ATM, NFIB, NOTCH4, PAX2, RPS27L, WAC, DDX41, PDGFA, PDGFRA, PHB, BCAS3, TESC, PCID2, MAP2K5, PROX1, PSMC3, PSMC5, PSMC6, AICDA, RPTOR, RELB, BCL3, RNF6, RORA, RPS27A, SUMO2, SREBF2, TFR2,…	1.48328e-06
	GO:0006897~endocytosis	42	NR1H3, ABCA7, ABCA1, FCER1G, MLC1, CD2AP, GH1, BIN1, GRB2, PYCARD, PACSIN3, EEF2K, APOC1, APOC2, APOE, LRP4, ITSN2, SNX9, PLCG1, PLCG2, PLD2, TREM2, FNBP1L, SNX6, RAB1A, SNX1, SORL1, SPARC, TF, TFR2, C2, C4A, C4B, C4BPA, C4BPB, CANX, PICALM, DGKD, SYNJ1, PDLIM7, CYTH2, ELMO1	1.72094e-06
	GO:0048534~hematopoietic or lymphoid organ development	46	MALT1, CCR1, CSF1, CSF2, ESCO2, ACE, AGER, ERCC2, MECOM, FANCD2, PTK2B, FCER1G, FGF10, HMGB2, IL3, INPP5D, IRF7, LTF, CD46, MEF2C, MSH2, ATM, NOTCH4, PLCG2, TREM2, TESC, PCID2, AICDA, PTPRZ1, BAX, RELB, BCL3, RORA, STK11, TGFB2, ZAP70, CDC73, GPR68, CAMK4, PICALM, KAT8, SCIN, CD34, FNIP1, HDAC9, WDR1	1.7646e-06
	GO:0050767~regulation of neurogenesis	42	NRG3, STX1B, CHRNB2, CNTN1, CSF1, CX3CR1, DAB1, EIF4E, PTK2B, ADNP, TENM4, NSMF, DISC1, BIN1, GRIN1, EEF2K, HMGB2, APOE, IL1RAP, KEL, LRP4, MAPT, MEF2C, ITSN2, TMEM30A, PROX1, RELN, PTPRF, PTPRG, PTPRZ1, RNF6, SORL1, STK11, TIMP2, CCR2, CDK5RAP3, HMGA2, LINGO1, SYNGAP1, SYNJ1, CUL7, WDR1	3.64814e-06
	GO:0030449~regulation of complement activation	11	CR1, CD55, A2M, CD46, PHB, CFB, C2, C4A, C4B, C4BPA, C4BPB	4.08396e-06
	GO:0000902~cell morphogenesis	60	FARP1, DLC1, CHRNB2, SLITRK1, CLU, TBC1D20, CTNNA2, DAB1, EPHA1, EPHB1, PTK2B, FGA, FGB, FGG, FLNB, ADNP, TENM4, NSMF, DISC1, GRB2, GRIN1, EEF2K, APOE, KEL, KIF5B, KRAS, LRP4, MAPT, MEF2C, MSX2, NFIB, NOTCH4, ATP2B2, ITSN2, PAX2, NME8, FNBP1L, PROX1, RELN, PTPRZ1, RAB1A, RNF6, SGK1, SNX1, AURKA, STK11, TGFB2, VHL, DYNC2H1, COL18A1, HMGA2, PICALM, ULK1, COL25A1, LINGO1, SYNGAP1, LIMD1, BRSK2, CUL7…	5.5889e-06
	GO:0050727~regulation of inflammatory response	27	CASP12, NR1H3, CR1, CX3CR1, CD55, AGER, A2M, FANCD2, FCER1G, PYCARD, APOE, CD46, PHB, PBK, PROC, SNX6, RORA, CFB, CHID1, C2, C4A, C4B, C4BPA, C4BPB, CCR2, ZYX, CASP4	8.27863e-06
	GO:0002520~immune system development	46	MALT1, CCR1, CSF1, CSF2, ESCO2, ACE, AGER, ERCC2, MECOM, FANCD2, PTK2B, FCER1G, FGF10, HMGB2, IL3, INPP5D, IRF7, LTF, CD46, MEF2C, MSH2, ATM, NOTCH4, PLCG2, TREM2, TESC, PCID2, AICDA, PTPRZ1, BAX, RELB, BCL3, RORA, STK11, TGFB2, ZAP70, CDC73, GPR68, CAMK4, PICALM, KAT8, SCIN, CD34, FNIP1, HDAC9, WDR1	9.49743e-06
	GO:1903362~regulation of cellular protein catabolic process	24	OSBPL7, CLU, PRICKLE1, PTK2B, DISC1, HSPA1A, APOE, UBXN1, WAC, PBK, PSMB8, PSMB9, PSMC3, PSMC5, PSMC6, RPS27A, RHBDF1, SUMO2, AURKA, PDCL3, BAG6, CDK5RAP3, PIAS1, RNF40	1.04398e-05
	GO:0072358~cardiovascular system development	50	CDH13, DLC1, AKAP13, COL4A3, PRICKLE1, ADRA1A, SIK1, CX3CR1, TMPRSS6, EPHA1, EPHB1, ERBB3, PTK2B, FGF10, ALOX12, TENM4, HSPG2, APOE, MEF2C, MSX2, ATM, NOTCH4, PCSK5, ANGPT4, PDE3B, PDGFA, PDGFRA, PLCG1, BCAS3, MAP2K5, PROX1, SPHK2, BAX, RORA, RPS6KA2, SPARC, STK11, TDGF1, TGFB2, TTN, CCR2, PDCL3, DYNC2H1, COL18A1, CASP7, ALDH1A2, CD34, HDAC9, MAML1, CUL7	1.09227e-05
	GO:0072359~circulatory system development	50	CDH13, DLC1, AKAP13, COL4A3, PRICKLE1, ADRA1A, SIK1, CX3CR1, TMPRSS6, EPHA1, EPHB1, ERBB3, PTK2B, FGF10, ALOX12, TENM4, HSPG2, APOE, MEF2C, MSX2, ATM, NOTCH4, PCSK5, ANGPT4, PDE3B, PDGFA, PDGFRA, PLCG1, BCAS3, MAP2K5, PROX1, SPHK2, BAX, RORA, RPS6KA2, SPARC, STK11, TDGF1, TGFB2, TTN, CCR2, PDCL3, DYNC2H1, COL18A1, CASP7, ALDH1A2, CD34, HDAC9, MAML1, CUL7	1.09227e-05
	GO:0051603~proteolysis involved in cellular protein catabolic process	40	RBCK1, OSBPL7, CLU, PRICKLE1, PTK2B, CD2AP, CBLC, USP21, DISC1, HSPA1A, ATXN3, TRIM72, UBXN1, WAC, PMAIP1, TOLLIP, RNF43, EDEM2, PBK, PSMB8, PSMB9, PSMC3, PSMC5, PSMC6, RNF6, RPS27A, RHBDF1, SUMO2, AURKA, PDCL3, BAG6, CDK5RAP3, PIAS1, SQSTM1, HERC2, USP6, USP10, USP8, RNF40, CUL7	1.38047e-05
	GO:0001568~blood vessel development	37	CDH13, COL4A3, PRICKLE1, CX3CR1, TMPRSS6, EPHA1, EPHB1, PTK2B, FGF10, ALOX12, HSPG2, APOE, MEF2C, NOTCH4, PCSK5, ANGPT4, PDE3B, PDGFA, PDGFRA, PLCG1, BCAS3, MAP2K5, PROX1, SPHK2, BAX, RORA, SPARC, TDGF1, TGFB2, CCR2, PDCL3, DYNC2H1, COL18A1, ALDH1A2, CD34, HDAC9, CUL7	1.50735e-05
	GO:0044257~cellular protein catabolic process	41	RBCK1, OSBPL7, CLU, PRICKLE1, PTK2B, CD2AP, CBLC, USP21, DISC1, HSPA1A, APOE, ATXN3, TRIM72, UBXN1, WAC, PMAIP1, TOLLIP, RNF43, EDEM2, PBK, PSMB8, PSMB9, PSMC3, PSMC5, PSMC6, RNF6, RPS27A, RHBDF1, SUMO2, AURKA, PDCL3, BAG6, CDK5RAP3, PIAS1, SQSTM1, HERC2, USP6, USP10, USP8, RNF40, CUL7	1.61195e-05
	GO:1901214~regulation of neuron death	24	CLU, EPHB1, ERBB3, F2R, PTK2B, RRAS2, ADNP, NSMF, GRIN1, APOE, KRAS, MEF2C, MSH2, ATM, PDPK1, PMAIP1, BAX, RAPSN, SORL1, TGFB2, PICALM, SYNGAP1, TMEM259, CD34	1.64603e-05
	GO:0002757~immune response-activating signal transduction	34	NR1H3, RBCK1, MALT1, CR1, DUSP3, FCER1G, GRB2, HLA-DRA, HSPA1A, HSPA1B, INPP5D, IRAK2, IRF7, KRAS, LTF, MEF2C, MAP3K1, PAK2, PDPK1, PLCG1, PLCG2, PLD2, PSMB8, PSMB9, PSMC3, PSMC5, PSMC6, PTPRJ, BAX, RELB, RPS27A, STK11, ZAP70, ELMO1	1.65404e-05
	GO:0001944~vasculature development	38	CDH13, COL4A3, PRICKLE1, CX3CR1, TMPRSS6, EPHA1, EPHB1, PTK2B, FGF10, ALOX12, HSPG2, APOE, MEF2C, NOTCH4, PCSK5, ANGPT4, PDE3B, PDGFA, PDGFRA, PLCG1, BCAS3, MAP2K5, PROX1, SPHK2, BAX, RORA, SPARC, STK11, TDGF1, TGFB2, CCR2, PDCL3, DYNC2H1, COL18A1, ALDH1A2, CD34, HDAC9, CUL7	2.00917e-05
	GO:0010628~positive regulation of gene expression	72	CDH3, NR1H3, CDH13, DEAF1, MAP3K2, CHEK1, CNTN1, ATF6B, CSF1, CSF2, TMPRSS6, ERBB3, ERCC2, ERCC3, MECOM, F2R, PTK2B, FGF10, ALOX12, USP21, GRIN1, HMGB2, HSPA1A, HSPA1B, IRF7, ARF4, KRAS, CD46, MEF2C, MUSK, NFIB, NOTCH4, PAX2, RPS27L, WAC, DDX41, PHB, BCAS3, TESC, PCID2, MAP2K5, PROX1, PSMC3, PSMC5, PSMC6, AICDA, RPTOR, RELB, BCL3, RNF6, RORA, RPS6KA2, RPS27A, SUMO2, SREBF2, TFR2, TGFB2, VHL, TFEB…	2.05293e-05
	GO:0002764~immune response-regulating signaling pathway	35	NR1H3, RBCK1, MALT1, CR1, DUSP3, FCER1G, GRB2, HLA-DRA, HSPA1A, HSPA1B, INPP5D, IRAK2, IRF7, KRAS, LTF, MEF2C, MAP3K1, PAK2, PDPK1, PLCG1, PLCG2, PLD2, PSMB8, PSMB9, PSMC3, PSMC5, PSMC6, PTPRJ, BAX, RELB, RPS27A, STK11, ZAP70, CALM3, ELMO1	2.29588e-05
	GO:1902532~negative regulation of intracellular signal transduction	32	DLC1, CLU, ADRA1A, DAB1, DUSP3, SPRED2, MECOM, CBLC, PYCARD, HSPA1A, HSPA1B, APOE, ATM, NDUFS3, NME8, PDE3B, PHB, PBK, PTPN1, PTPRJ, RORA, SORL1, STK11, TGFB2, TIMP2, CDK5RAP3, CALM3, HMGA2, SYNGAP1, LIMD1, USP10, FNIP1	2.49013e-05
	GO:0007611~learning or memory	22	ABCA7, DEAF1, ADCY8, CHRNB2, CX3CR1, SHANK2, ADNP, CNTNAP2, GRIN1, ARF4, KRAS, MEF2C, MUSK, RELN, JPH3, PTPRZ1, SGK1, CAMK4, PIAS1, SYNGAP1, SYNJ1, PJA2	2.50596e-05
	GO:0043632~modification-dependent macromolecule catabolic process	37	RBCK1, CLU, PRICKLE1, PTK2B, CD2AP, CBLC, USP21, DISC1, HSPA1A, ATXN3, TRIM72, UBXN1, WAC, TOLLIP, RNF43, EDEM2, PBK, PSMB8, PSMB9, PSMC3, PSMC5, PSMC6, RNF6, RPS27A, SUMO2, AURKA, PDCL3, BAG6, CDK5RAP3, PIAS1, SQSTM1, HERC2, USP6, USP10, USP8, RNF40, CUL7	3.21037e-05
	GO:0045861~negative regulation of proteolysis	26	NR1H3, COL4A3, CR1, CSNK2A1, CST3, CD55, A2M, CD46, PAK2, PAX2, UBXN1, WAC, PCID2, PBK, MAP2K5, SH3RF1, SORL1, TIMP2, C4A, C4B, C4BPA, C4BPB, PDCL3, BAG6, PICALM, FNIP1	4.56074e-05
	GO:0030335~positive regulation of cell migration	29	CDH13, ADAM10, CCR1, CSF1, HBEGF, EPHA1, F2R, PTK2B, FGF10, RRAS2, ALOX12, NSMF, PYCARD, IL6R, ANGPT4, PDGFA, PDGFRA, PLCG1, BCAS3, PROX1, RELN, SPARC, STX4, TDGF1, TGFB2, TRIP6, CCR2, COL18A1, HDAC9	6.21979e-05
	GO:0016358~dendrite development	20	FARP1, CHRNB2, CTNNA2, DAB1, EPHB1, NSMF, DISC1, GRIN1, EEF2K, APOE, IL1RAP, ARF4, LRP4, MEF2C, PAK2, RELN, STK11, PICALM, SYNGAP1, CUL7	6.2319e-05
	GO:0002768~immune response-regulating cell surface receptor signaling pathway	29	RBCK1, MALT1, CR1, DUSP3, FCER1G, GRB2, HLA-DRA, INPP5D, KRAS, MEF2C, MAP3K1, PAK2, PDPK1, PLCG1, PLCG2, PLD2, PSMB8, PSMB9, PSMC3, PSMC5, PSMC6, PTPRJ, BAX, RELB, RPS27A, STK11, ZAP70, CALM3, ELMO1	7.73162e-05
	GO:0097193~intrinsic apoptotic signaling pathway	24	CASP12, ARL6IP5, CLU, PYCARD, IL19, HINT1, HSPA1A, HSPA1B, MSH2, ATM, NDUFS3, RPS27L, NME8, PMAIP1, CYCS, PTPN1, BAX, BCL3, STK11, BAG6, CASP4, PRKRA, TNFRSF10B, BRSK2	7.79183e-05
	GO:0044265~cellular macromolecule catabolic process	49	RBCK1, OSBPL7, CLU, PRICKLE1, CST3, EIF4E, PTK2B, CD2AP, CBLC, USP21, DISC1, HMGB2, HSPA1A, APOE, RPSA, ATXN3, ATM, TRIM72, UBXN1, WAC, PMAIP1, TOLLIP, RNF43, CLN6, EDEM2, PCID2, PBK, PSMB8, PSMB9, PSMC3, PSMC5, PSMC6, BAX, RNF6, RPS27A, RHBDF1, SUMO2, AURKA, PDCL3, BAG6, CDK5RAP3, PIAS1, SQSTM1, HERC2, USP6, USP10, USP8, RNF40, CUL7	8.61412e-05
	GO:0010720~positive regulation of cell development	32	CNTN1, CSF1, CX3CR1, DAB1, PTK2B, FGA, FGB, FGG, ADNP, TENM4, NSMF, DISC1, BIN1, EEF2K, APOE, IL1RAP, MAPT, MEF2C, ITSN2, PAX2, TMEM30A, PROC, PROX1, RELN, AURKA, STK11, TGFB2, TIMP2, CCR2, GPR68, SYNJ1, CUL7	0.000105188
	GO:2001233~regulation of apoptotic signaling pathway	28	RBCK1, CLU, CSF2, TMC8, CX3CR1, FGA, FGB, FGF10, FGG, PYCARD, IL19, HMGB2, HSPA1A, HSPA1B, NDUFS3, NMT1, PAK2, NME8, PMAIP1, MAP2K5, SH3RF1, PTPN1, BAX, STX4, TGFB2, PRKRA, TNFRSF10B, TP53INP1	0.00010741
	GO:0043410~positive regulation of MAPK cascade	32	ABCA7, ARL6IP5, MAP3K2, AKAP13, CCR1, ADRA1A, AGER, F2R, PTK2B, FGA, FGB, FGF10, FGG, GH1, GNG3, PYCARD, IL6R, IRAK2, KRAS, MEF2C, MAP3K1, PDGFA, PDGFRA, PHB, PLCG1, TREM2, MAP2K5, PTPN1, RPS27A, TDGF1, TGFB2, TIMP2	0.000115258
	GO:2000258~negative regulation of protein activation cascade	7	CR1, CD55, A2M, FGA, CD46, C4BPA, C4BPB	0.000119227
	GO:2000147~positive regulation of cell motility	29	CDH13, ADAM10, CCR1, CSF1, HBEGF, EPHA1, F2R, PTK2B, FGF10, RRAS2, ALOX12, NSMF, PYCARD, IL6R, ANGPT4, PDGFA, PDGFRA, PLCG1, BCAS3, PROX1, RELN, SPARC, STX4, TDGF1, TGFB2, TRIP6, CCR2, COL18A1, HDAC9	0.000131773
	GO:0007417~central nervous system development	46	DLC1, NRG3, CHRNB2, CLU, CNTN1, CST3, CTNNA2, CX3CR1, DAB1, AGER, EIF2B1, ENO3, EPHB1, ERCC2, FANCD2, FGF10, TENM4, CNTNAP2, DISC1, BIN1, GRIN1, ARF4, KRAS, ARSA, MEF2C, ATM, NDUFS3, NFIB, ATP2B2, PAX2, PROX1, RELN, SPHK2, PTPRG, PTPRZ1, BAX, RORA, TIMP2, BAG6, DYNC2H1, CDK5RAP3, CALM3, HMGA2, ALDH1A2, SYNJ1, CDH1	0.00017561
	GO:0046903~secretion	52	NR1H3, STX1B, CHRNB2, CLU, CCR1, CRHR1, CSF2, ACE, ABCA1, A2M, ERBB3, F2R, FCER1G, FGA, FGB, FGF10, FGG, PYCARD, IL1RAP, KIF5B, MEF2C, NMB, NSF, ATP2B2, TRIM72, PCSK6, PCSK5, PDGFA, PDPK1, SYTL2, SNX6, RAB1A, EXOC4, RHBDF1, SGK1, SPARC, STX4, TF, TFR2, TGFB2, TTN, CCR2, ZAP70, CALM3, HMGA2, GPR68, CANX, SCIN, SYNJ1, BRSK2, CD34, WDR1	0.000190057
	GO:0048667~cell morphogenesis involved in neuron differentiation	32	FARP1, CHRNB2, SLITRK1, CTNNA2, DAB1, EPHB1, ADNP, DISC1, GRB2, EEF2K, APOE, KEL, KIF5B, KRAS, LRP4, MAPT, MEF2C, NFIB, ATP2B2, PAX2, RELN, PTPRZ1, RNF6, STK11, TGFB2, PICALM, ULK1, COL25A1, LINGO1, SYNGAP1, BRSK2, CUL7	0.000194296
	GO:0031331~positive regulation of cellular catabolic process	23	OSBPL7, CLU, PRICKLE1, PTK2B, DISC1, PACSIN3, HSPA1A, APOC2, APOE, SNX9, PSMB8, PSMB9, PSMC3, PSMC5, PSMC6, PTPN1, BAX, RPS27A, SUMO2, AURKA, CDK5RAP3, PIAS1, RNF40	0.000223157
	GO:0051272~positive regulation of cellular component movement	29	CDH13, ADAM10, CCR1, CSF1, HBEGF, EPHA1, F2R, PTK2B, FGF10, RRAS2, ALOX12, NSMF, PYCARD, IL6R, ANGPT4, PDGFA, PDGFRA, PLCG1, BCAS3, PROX1, RELN, SPARC, STX4, TDGF1, TGFB2, TRIP6, CCR2, COL18A1, HDAC9	0.000229743
	GO:0002521~leukocyte differentiation	31	MALT1, CCR1, CSF1, CSF2, AGER, FANCD2, PTK2B, FCER1G, IL3, INPP5D, IRF7, LTF, CD46, MEF2C, MSH2, ATM, PLCG2, TREM2, TESC, PCID2, AICDA, BAX, RELB, BCL3, RORA, STK11, ZAP70, GPR68, CAMK4, FNIP1, HDAC9	0.000241158
	GO:0071345~cellular response to cytokine stimulus	39	NR1H3, RBCK1, CCR1, CCR5, CSF1, CSF2RB, CSNK2B, CX3CR1, PTK2B, FGB, PYCARD, HLA-DRA, HSPA1A, HSPA1B, IL1RAP, IL2RB, IL3, IL6R, IRAK2, IRF7, KRAS, DDX41, PHB, DUOX1, TREM2, IL17RD, PSMB8, PSMB9, PSMC3, PSMC5, PSMC6, PTPN1, RORA, RPS27A, TDGF1, CCR2, PIAS1, TNFRSF10B, USP10	0.00029742
	GO:0010632~regulation of epithelial cell migration	18	CSNK2B, HBEGF, PTK2B, FGF10, ALOX12, APOE, ANGPT4, PDPK1, PLCG1, BCAS3, MAP2K5, PROX1, PTPRG, SPARC, TDGF1, TGFB2, SH3BGRL3, HDAC9	0.000328162
	GO:0010557~positive regulation of macromolecule biosynthetic process	66	NR1H3, CDH13, DEAF1, CCT8, MAP3K2, CHEK1, ATF6B, CSF2, CST3, TMPRSS6, ERCC2, ERCC3, MECOM, F2R, PTK2B, FGF10, USP21, GRIN1, HMGB2, IL3, IRF7, ARF4, MEF2C, ATM, NFIB, NOTCH4, PAX2, RPS27L, WAC, DDX41, PDGFA, PDGFRA, PHB, BCAS3, TESC, PCID2, MAP2K5, PROX1, PSMC3, PSMC5, PSMC6, AICDA, RPTOR, RELB, BCL3, RNF6, RORA, RPS27A, SUMO2, SREBF2, TFR2, TGFB2, CCR2, VHL, TFEB, CDC73, CDK5RAP3, HMGA2, CAMK4, P…	0.000330837
	GO:0048812~neuron projection morphogenesis	33	FARP1, CHRNB2, SLITRK1, CTNNA2, DAB1, EPHB1, ADNP, DISC1, GRB2, EEF2K, APOE, KEL, KIF5B, KRAS, LRP4, MAPT, NFIB, ITSN2, PAX2, RELN, PTPRZ1, RNF6, SGK1, AURKA, STK11, TGFB2, PICALM, ULK1, COL25A1, LINGO1, SYNGAP1, BRSK2, CUL7	0.000449367
	GO:0032940~secretion by cell	47	NR1H3, STX1B, CHRNB2, CLU, CCR1, CRHR1, ABCA1, A2M, F2R, FCER1G, FGA, FGB, FGF10, FGG, PYCARD, IL1RAP, KIF5B, MEF2C, NMB, NSF, TRIM72, PCSK6, PCSK5, PDGFA, PDPK1, SYTL2, SNX6, RAB1A, EXOC4, RHBDF1, SPARC, STX4, TF, TFR2, TGFB2, TTN, CCR2, ZAP70, CALM3, HMGA2, GPR68, CANX, SCIN, SYNJ1, BRSK2, CD34, WDR1	0.000452245
	GO:0045088~regulation of innate immune response	26	NR1H3, MALT1, CR1, A2M, FCER1G, PYCARD, HMGB2, HSPA1A, HSPA1B, IRAK2, IRF7, KRAS, LTF, MAP3K1, PAK2, PDPK1, PLCG2, PSMB8, PSMB9, PSMC3, PSMC5, PSMC6, PTPN1, RELB, RPS27A, PIAS1	0.000552891
	GO:0030193~regulation of blood coagulation	13	TMPRSS6, F2R, FCER1G, FGA, FGB, FGG, ALOX12, APOE, PDGFA, PDGFRA, PROC, ZAP70, CD34	0.000582811
	GO:1903317~regulation of protein maturation	13	CR1, CD55, A2M, CD46, PHB, RPS6KA2, CFB, TFR2, C2, C4A, C4B, C4BPA, C4BPB	0.000582811
	GO:0001525~angiogenesis	28	CDH13, COL4A3, CX3CR1, TMPRSS6, EPHA1, EPHB1, PTK2B, FGF10, ALOX12, HSPG2, NOTCH4, ANGPT4, PDE3B, PDGFA, PDGFRA, PLCG1, BCAS3, MAP2K5, BAX, RORA, SPARC, TDGF1, TGFB2, CCR2, PDCL3, COL18A1, CD34, HDAC9	0.000591417
	GO:0019221~cytokine-mediated signaling pathway	33	NR1H3, RBCK1, CCR1, CCR5, CSF1, CSF2RB, CSNK2B, CX3CR1, PTK2B, PYCARD, HLA-DRA, HSPA1A, HSPA1B, IL1RAP, IL2RB, IL3, IL6R, IRAK2, IRF7, KRAS, DUOX1, TREM2, IL17RD, PSMB8, PSMB9, PSMC3, PSMC5, PSMC6, PTPN1, RPS27A, CCR2, PIAS1, TNFRSF10B	0.000710175
	GO:0002218~activation of innate immune response	21	NR1H3, MALT1, FCER1G, PYCARD, HSPA1A, HSPA1B, IRAK2, IRF7, KRAS, LTF, MAP3K1, PAK2, PDPK1, PLCG2, PSMB8, PSMB9, PSMC3, PSMC5, PSMC6, RELB, RPS27A	0.00107086
	GO:0050851~antigen receptor-mediated signaling pathway	20	RBCK1, MALT1, DUSP3, HLA-DRA, INPP5D, MEF2C, PAK2, PDPK1, PLCG1, PLCG2, PSMB8, PSMB9, PSMC3, PSMC5, PSMC6, PTPRJ, BAX, RPS27A, STK11, ZAP70	0.00113706
	GO:0002673~regulation of acute inflammatory response	12	CR1, CD55, A2M, FCER1G, CD46, PHB, CFB, C2, C4A, C4B, C4BPA, C4BPB	0.00127114
	GO:1903364~positive regulation of cellular protein catabolic process	18	OSBPL7, CLU, PRICKLE1, PTK2B, DISC1, HSPA1A, APOE, PSMB8, PSMB9, PSMC3, PSMC5, PSMC6, RPS27A, SUMO2, AURKA, CDK5RAP3, PIAS1, RNF40	0.0013045
	GO:0030195~negative regulation of blood coagulation	10	TMPRSS6, FGA, FGB, FGG, ALOX12, APOE, PDGFA, PDGFRA, PROC, CD34	0.00133621
	GO:1900047~negative regulation of hemostasis	10	TMPRSS6, FGA, FGB, FGG, ALOX12, APOE, PDGFA, PDGFRA, PROC, CD34	0.00133621
	GO:0006887~exocytosis	27	STX1B, CLU, CCR1, A2M, FCER1G, FGA, FGB, FGG, NSF, TRIM72, PDGFA, PDPK1, SYTL2, SNX6, EXOC4, SPARC, STX4, TF, TGFB2, TTN, CCR2, ZAP70, CALM3, SCIN, SYNJ1, BRSK2, WDR1	0.0013682
	GO:0061045~negative regulation of wound healing	11	TMPRSS6, AGER, FGA, FGB, FGG, ALOX12, APOE, PDGFA, PDGFRA, PROC, CD34	0.00145116
	GO:0043087~regulation of GTPase activity	37	FARP1, DLC1, IQGAP2, AKAP13, ADPRHL1, TBC1D20, CSF2, CSF2RB, HBEGF, EIF2B1, A2M, EPHA1, ERBB3, PTK2B, FGF10, TIAM2, FGF22, GRB2, GRIN1, PYCARD, IL2RB, IL3, ARF4, LAMTOR4, ITSN2, SNX9, PDGFA, PDGFRA, BCAS3, FNBP1L, CALM3, SH3BGRL3, SYNGAP1, HERC2, CYTH2, FNIP1, ELMO1	0.001484
	GO:0061041~regulation of wound healing	15	TMPRSS6, AGER, HBEGF, F2R, FCER1G, FGA, FGB, FGG, ALOX12, APOE, PDGFA, PDGFRA, PROC, ZAP70, CD34	0.00162908
	GO:0045055~regulated exocytosis	22	STX1B, CLU, A2M, FCER1G, FGA, FGB, FGG, PDGFA, PDPK1, SYTL2, SNX6, SPARC, STX4, TF, TGFB2, TTN, CCR2, ZAP70, CALM3, SCIN, SYNJ1, WDR1	0.00250915
	GO:0061564~axon development	28	CHRNB2, SLITRK1, CTNNA2, DAB1, DHFR, EPHB1, ADNP, DISC1, GRB2, APOE, KEL, KIF5B, KRAS, LRP4, MAPT, NFIB, PAX2, RELN, PTPRZ1, RNF6, STK11, TGFB2, PICALM, ULK1, COL25A1, LINGO1, SYNGAP1, BRSK2	0.0025682
	GO:0050819~negative regulation of coagulation	10	TMPRSS6, FGA, FGB, FGG, ALOX12, APOE, PDGFA, PDGFRA, PROC, CD34	0.00282186
	GO:0045089~positive regulation of innate immune response	22	NR1H3, MALT1, FCER1G, PYCARD, HMGB2, HSPA1A, HSPA1B, IRAK2, IRF7, KRAS, LTF, MAP3K1, PAK2, PDPK1, PLCG2, PSMB8, PSMB9, PSMC3, PSMC5, PSMC6, RELB, RPS27A	0.00314199
	GO:0045916~negative regulation of complement activation	6	CR1, CD55, A2M, CD46, C4BPA, C4BPB	0.0031704
	GO:0007420~brain development	36	DLC1, NRG3, CHRNB2, CNTN1, CST3, CTNNA2, CX3CR1, DAB1, ENO3, FANCD2, FGF10, CNTNAP2, DISC1, GRIN1, ARF4, KRAS, MEF2C, ATM, NDUFS3, NFIB, ATP2B2, PAX2, PROX1, RELN, SPHK2, PTPRG, BAX, RORA, BAG6, DYNC2H1, CDK5RAP3, CALM3, HMGA2, ALDH1A2, SYNJ1, CDH1	0.00328453
	GO:0002526~acute inflammatory response	15	CR1, CD55, A2M, FCER1G, IL6R, CD46, PHB, UGT1A1, CFB, TFR2, C2, C4A, C4B, C4BPA, C4BPB	0.0040872
	GO:1903035~negative regulation of response to wounding	11	TMPRSS6, AGER, FGA, FGB, FGG, ALOX12, APOE, PDGFA, PDGFRA, PROC, CD34	0.00482044
	GO:0010631~epithelial cell migration	19	CDH13, CSNK2B, HBEGF, PTK2B, FGF10, ALOX12, APOE, ANGPT4, PDPK1, PLCG1, BCAS3, MAP2K5, PROX1, PTPRG, SPARC, TDGF1, TGFB2, SH3BGRL3, HDAC9	0.00511014
	GO:2001237~negative regulation of extrinsic apoptotic signaling pathway	13	CSF2, CX3CR1, FGA, FGB, FGF10, FGG, IL19, HMGB2, HSPA1A, HSPA1B, MAP2K5, SH3RF1, TNFRSF10B	0.00678683
	GO:0010975~regulation of neuron projection development	26	STX1B, CHRNB2, CNTN1, DAB1, PTK2B, ADNP, NSMF, DISC1, GRIN1, EEF2K, APOE, IL1RAP, KEL, LRP4, MAPT, MEF2C, ITSN2, TMEM30A, RELN, PTPRF, PTPRG, RNF6, STK11, LINGO1, SYNGAP1, CUL7	0.00701403
	GO:2001234~negative regulation of apoptotic signaling pathway	18	CLU, CSF2, CX3CR1, FGA, FGB, FGF10, FGG, IL19, HMGB2, HSPA1A, HSPA1B, NDUFS3, NME8, MAP2K5, SH3RF1, PTPN1, BAX, TNFRSF10B	0.00711124
	GO:0051254~positive regulation of RNA metabolic process	57	NR1H3, CDH13, DEAF1, MAP3K2, CHEK1, ATF6B, TMPRSS6, ERCC2, ERCC3, MECOM, F2R, FGF10, USP21, GRIN1, HMGB2, HSPA1A, HSPA1B, IRF7, ARF4, MEF2C, NFIB, NOTCH4, PAX2, WAC, DDX41, PHB, BCAS3, TESC, PCID2, MAP2K5, PROX1, PSMC3, PSMC5, PSMC6, AICDA, RPTOR, RELB, BCL3, RNF6, RORA, RPS27A, SUMO2, SREBF2, TFR2, VHL, TFEB, CDC73, CDK5RAP3, HMGA2, CAMK4, PICALM, KAT8, PIAS1, SQSTM1, TP53INP1, MAML1, CDH1	0.00737307
	GO:0072376~protein activation cascade	15	CLU, CR1, CD55, A2M, FGA, FGB, FGG, CD46, PHB, CFB, C2, C4A, C4B, C4BPA, C4BPB	0.00803351
	GO:0045664~regulation of neuron differentiation	31	STX1B, CHRNB2, CNTN1, DAB1, EIF4E, PTK2B, ADNP, NSMF, DISC1, BIN1, GRIN1, EEF2K, APOE, IL1RAP, KEL, LRP4, MAPT, MEF2C, ITSN2, TMEM30A, PROX1, RELN, PTPRF, PTPRG, RNF6, STK11, TIMP2, CDK5RAP3, LINGO1, SYNGAP1, CUL7	0.00825332
	GO:0045893~positive regulation of transcription, DNA-templated	55	NR1H3, CDH13, DEAF1, MAP3K2, CHEK1, ATF6B, TMPRSS6, ERCC2, ERCC3, MECOM, F2R, FGF10, USP21, GRIN1, HMGB2, IRF7, ARF4, MEF2C, NFIB, NOTCH4, PAX2, WAC, DDX41, PHB, BCAS3, TESC, PCID2, MAP2K5, PROX1, PSMC3, PSMC5, PSMC6, AICDA, RPTOR, RELB, BCL3, RNF6, RORA, RPS27A, SUMO2, SREBF2, TFR2, VHL, TFEB, CDC73, CDK5RAP3, HMGA2, CAMK4, PICALM, KAT8, PIAS1, SQSTM1, TP53INP1, MAML1, CDH1	0.00826865
	GO:0002220~innate immune response activating cell surface receptor signaling pathway	13	MALT1, FCER1G, KRAS, PAK2, PDPK1, PLCG2, PSMB8, PSMB9, PSMC3, PSMC5, PSMC6, RELB, RPS27A	0.00829877
	GO:0002274~myeloid leukocyte activation	15	NR1H3, ADAM10, CLU, CSF1, CSF2, CX3CR1, FCER1G, PYCARD, PDPK1, SNX6, RELB, STX4, CCR2, ZAP70, CAMK4	0.00871149
	GO:0051962~positive regulation of nervous system development	27	SLITRK1, CNTN1, CSF1, CX3CR1, DAB1, EPHB1, PTK2B, ADNP, TENM4, NSMF, DISC1, BIN1, EEF2K, APOE, IL1RAP, MAPT, MEF2C, ITSN2, PAX2, TMEM30A, PROX1, RELN, STK11, TIMP2, CCR2, SYNJ1, CUL7	0.00988867

## Sheet: Table S5 - sc-RNA cellType EWCE
	Supplementary Table S5. Summary of single-cell RNA sequencing data (from Lake, B.B et al., 2018) and EWCE results.
	Single-cell RNA sequencing data and cell types			EWCE
	Brain region (# cell types)	Cell type	# Cells	P	Enriched AD risk genes	Fold change	sd from mean	FDR
	Frontal cortex (24)	End	51	0	A2M, ABCA7, ABCG1, ADAM10, ADCY10, ADCY8, ADNP, ADRA1A, AKAP13, AP2A2, APH1B, ARL6IP5, ATM, ATP2B2, ATP5C1, ATXN3, B3GAT3, B4GALT7, BCAS3, BIN1, BRSK2, C4BPB, CALM3, CAMK4, CASP4, CD2AP, CD46, CD55, CDH1, CDH13, CDK5RAP3, CDKAL1, CEP85, CHID1, CLU, CNTN1, CNTNAP2, COL18A1, COL25A1, COL4A3, CSF1, CST3, CTBS, CTNNA2, CUL7, CX3CR1, CYCS, DAB1, DEAF1, DGKD, DISC1, DLC1, DLG2, DYNC2H1, EEF2K, EIF2B1, …	2.08396	6.20591	0
		Mic	187	0	A2M, ABCA1, ABCA7, ABCG1, ADAM10, ADCY10, ADCY8, ADNP, ADRA1A, AGER, AKAP13, ALDH1A2, APH1B, APOC1, APOE, ARF4, ARL6IP5, ARSA, ATF6B, ATM, ATP2B2, ATP5C1, ATXN3, AURKA, B3GAT3, B4GALT3, B4GALT7, BAG6, BAX, BCAS3, BIN1, BRSK2, BSG, CALM3, CAMK4, CANX, CASP4, CASP7, CCT8, CD2AP, CD46, CD55, CDC73, CDH1, CDH13, CDH3, CDK5RAP3, CDKAL1, CEP85, CHID1, CLU, CNTN1, CNTNAP2, CR1, CSF2RB, CSNK2A1, CST3, CT…	1.89215	5.69542	0
		Per	45	0.0001	ABCG1, ADAM10, ADAMTS4, ADCY8, ADNP, ADPRHL1, ADRA1A, AKAP13, ALDH1A2, AP2A2, APOE, ARF4, ARL6IP5, ATF6B, ATM, ATP2B2, ATP5C1, B3GAT3, BAG6, BCAS3, CALM3, CAMK4, CANX, CASP7, CCT8, CD2AP, CD46, CDC73, CDH13, CDK5RAP3, CDKAL1, CEP85, CHID1, CLU, CNTN1, CNTNAP2, COL18A1, COL25A1, CSNK2A1, CST3, CTNNA2, CUL7, CYCS, CYTH2, DAB1, DEAF1, DGKD, DISC1, DLG2, DUSP3, DYNC2H1, EEF2K, ELMO1, EPHB1, ERCC2, EX…	1.75629	4.16102	0.0008
		In7	33	0.0008	ABCA7, ADAM10, ADCY8, ADNP, ADRA1A, AKAP13, ALDH1A2, AP2A2, APH1B, APOE, ARL6IP5, ARSA, ATF6B, ATM, ATP2B2, ATP5C1, ATXN3, B4GALT3, BCAS3, BIN1, BRSK2, CALM3, CAMK4, CANX, CCT8, CD2AP, CD46, CD55, CDC73, CDH13, CDH3, CDK5RAP3, CDKAL1, CHID1, CLU, CNTN1, CNTNAP2, CSNK2A1, CST3, CTNNA2, CYCS, CYTH2, DAB1, DDX41, DEAF1, DGKD, DISC1, DLC1, DLG2, DUSP3, DYNC2H1, EEF2K, EIF2B1, EIF4E, ELMO1, EPHB1, ERC…	1.65635	3.66818	0.0048
		In4a	124	0.0075	ABCA1, ABCA7, ABCG1, ADAM10, ADCY10, ADNP, ADPRHL1, AKAP13, ALDH1A2, AP2A2, APH1B, APOE, ARF4, ARL6IP5, ARSA, ATF6B, ATM, ATP2B2, ATP5C1, ATXN3, B3GAT3, B4GALT3, BAG6, BCAS3, BIN1, BRSK2, BSG, C2, CALM3, CAMK4, CANX, CCT8, CD2AP, CD34, CD46, CDC73, CDH13, CDH3, CDK5RAP3, CDKAL1, CLU, CNTN1, COL4A3, CST3, CTBS, CTNNA2, CYCS, CYTH2, DDX41, DEAF1, DGKD, DLC1, DLG2, DUSP3, DYNC2H1, EEF2K, EIF2B1, EIF…	1.43251	2.73594	0.036
		In1a	87	0.0246		1.33676	2.13755	0.0984
		In4b	239	0.0593		1.24816	1.64752	0.203314
		OPC	433	0.074		1.22681	1.50416	0.222
		Ex6a	109	0.1155		1.19835	1.21001	0.2772
		In6a	101	0.1149		1.1947	1.22098	0.2772
		In1b	120	0.1332		1.17532	1.13476	0.290618
		Ast	737	0.3213		1.0613	0.43136	0.6426
		In1c	280	0.4429		1.01179	0.082799	0.7728
		In3	209	0.4508		1.00874	0.0568443	0.7728
		Ex1	1917	1		0.457085	-3.98044	1
		Ex2	310	0.884		0.825551	-1.17171	1
		Ex3e	372	0.9874		0.727539	-1.94711	1
		Ex4	705	0.9881		0.706333	-2.03219	1
		Ex5b	640	0.9834		0.717758	-1.94328	1
		Ex6b	576	0.8387		0.854248	-0.986029	1
		Ex8	142	0.7055		0.908371	-0.581058	1
		In6b	556	0.7636		0.893084	-0.746482	1
		In8	588	0.8056		0.872577	-0.867763	1
		Oli	1758	0.8036		0.870984	-0.879859	1
	Visual cortex (28)	End	103	0.0001	A2M, ABCA1, ABCG1, ADAM10, ADCY10, ADCY8, ADNP, ADRA1A, AKAP13, ALDH1A2, AP2A2, APH1B, APOE, ARF4, ARL6IP5, ARSA, ASIP, ATF6B, ATM, ATP2B2, ATP5C1, ATXN3, B3GAT3, B4GALT3, B4GALT7, BAG6, BAX, BCAS3, BCL3, BIN1, BRSK2, BSG, CALM3, CAMK4, CANX, CASP4, CASP7, CCT8, CD2AP, CD46, CD55, CDC73, CDH13, CDH3, CDK5RAP3, CDKAL1, CEP85, CHID1, CLU, CNTN1, CNTNAP2, COL18A1, COL25A1, COL4A3, CR1, CSF1, CSNK2A1…	2.16717	5.36829	0.0028
		Mic	400	0.0002	A2M, ABCA1, ABCA7, ABCG1, ADAM10, ADAMTS4, ADCY8, ADNP, ADPRHL1, ADRA1A, AGER, AHCY, AKAP13, ALDH1A2, ANGPT4, AP2A2, APH1B, APOC1, APOE, ARF4, ARL6IP5, ARSA, ATF6B, ATM, ATP2B2, ATP5C1, ATXN3, B3GAT3, B4GALT3, B4GALT7, BAG6, BAX, BCAS3, BIN1, BRSK2, BSG, C2, CALM3, CAMK4, CANX, CASP4, CASP7, CCR1, CCR5, CCT8, CD2AP, CD34, CD46, CD55, CDC73, CDH1, CDH13, CDH3, CDK5RAP3, CDKAL1, CEP85, CHEK1, CHID1…	1.99815	4.88504	0.0028
		Ex3d	206	0.0023	ABCA1, ABCA7, ABCG1, ADAM10, ADAMTS4, ADCY10, ADCY8, ADNP, ADPRHL1, ADRA1A, AKAP13, ALDH1A2, AP2A2, APH1B, APOC1, ARF4, ARL6IP5, ARSA, ATF6B, ATM, ATP5C1, ATXN3, B3GAT3, B4GALT3, BAG6, BAX, BCAS3, BCL3, BIN1, BRSK2, BSG, C2, CALM3, CAMK4, CANX, CCT8, CD2AP, CD46, CD55, CDC73, CDH13, CDH3, CDK5RAP3, CDKAL1, CEP85, CHEK1, CHID1, CHRNB2, CLU, CNTN1, CNTNAP2, COL18A1, COL25A1, COL4A3, CR1, CSNK2A1, C…	1.47601	3.16425	0.0189
		In1a	89	0.0027	ABCA7, ABCG1, ADAM10, ADCY10, ADCY8, ADNP, ADPRHL1, AKAP13, ALDH1A2, AP2A2, APH1B, APOE, ARF4, ARL6IP5, ARSA, ATF6B, ATM, ATP2B2, ATP5C1, ATXN3, B3GAT3, BAG6, BAX, BCAS3, BIN1, BRSK2, BSG, C2, CALM3, CAMK4, CANX, CCT8, CD2AP, CD46, CD55, CDH1, CDH13, CDH3, CDK5RAP3, CDKAL1, CEP85, CHID1, CHRNB2, CLU, CNTN1, CNTNAP2, COL18A1, COL25A1, COL4A3, CSF1, CSNK2A1, CTNNA2, CUL7, CYCS, CYTH2, DAB1, DDX41, …	1.47243	3.22856	0.0189
		Per	121	0.0082	ABCA1, ABCA7, ABCG1, ADAM10, ADAMTS4, ADCY10, ADCY8, ADNP, ADRA1A, AHCY, AKAP13, ALDH1A2, AP2A2, APH1B, ARF4, ARL6IP5, ARSA, ATF6B, ATM, ATP2B2, ATP5C1, ATXN3, B3GAT3, BAG6, BCAS3, BIN1, BRSK2, BSG, C2, C4BPA, CALM3, CAMK4, CANX, CASP4, CASP7, CCT8, CD2AP, CD34, CD46, CD55, CDC73, CDH13, CDH3, CDK5RAP3, CDKAL1, CEP85, CHID1, CLU, CNTN1, CNTNAP2, COL18A1, COL25A1, CSF1, CSNK2A1, CST3, CTBS, CTNNA2…	1.58652	2.73088	0.04592
		In2	86	0.0537		1.27454	1.73541	0.2506
		Ast	1233	0.0784		1.27246	1.47243	0.3136
		Ex6a	176	0.1167		1.17758	1.20025	0.371778
		In1b	235	0.1195		1.17738	1.21223	0.371778
		In4a	172	0.1472		1.1546	1.06842	0.41216
		OPC	644	0.23		1.1338	0.690556	0.585455
		In6a	196	0.254		1.09349	0.614892	0.592667
		Ex3c	231	0.284		1.08663	0.523629	0.611692
		In4b	475	0.3142		1.05665	0.438193	0.6284
		Ex8	268	0.4468		1.01238	0.0877187	0.834027
		Oli	2420	0.5588		0.954564	-0.218191	0.9779
		Ex1	3752	1		0.528946	-3.8646	1
		Ex3a	588	0.816		0.882222	-0.896607	1
		Ex3b	1089	0.9594		0.805097	-1.62048	1
		Ex4	1629	0.9907		0.735858	-2.1095	1
		Ex5a	897	0.9902		0.746726	-2.0891	1
		Ex5b	582	0.887		0.846699	-1.18862	1
		Ex6b	558	0.7794		0.893448	-0.789928	1
		In1c	421	0.609		0.95186	-0.339048	1
		In3	480	0.6574		0.937461	-0.445001	1
		In6b	952	0.9689		0.779995	-1.75178	1
		In7	459	0.8647		0.842714	-1.0737	1
		In8	906	0.9099		0.817573	-1.2766	1
	Cerebellum (9)	End	65	0	ABCA1, ABCA7, ABCG1, ADAM10, ADAMTS4, ADCY8, ADNP, ADRA1A, AKAP13, ALDH1A2, AP2A2, APH1B, ARL6IP5, ATF6B, ATM, ATP2B2, ATP5C1, ATXN3, B4GALT3, BAG6, BAX, BCAS3, BIN1, BRSK2, CALM3, CAMK4, CANX, CASP4, CASP7, CCT8, CD2AP, CD46, CD55, CDC73, CDH13, CDK5RAP3, CDKAL1, CHID1, CLU, CNTN1, CNTNAP2, COL18A1, COL4A3, CSF1, CSNK2A1, CST3, CTBS, CTNNA2, CUL7, CYCS, CYTH2, DAB1, DEAF1, DGKD, DHFR, DISC1, DLG…	1.75845	6.33634	0
		Mic	169	0	ABCA1, ABCA7, ABCG1, ADAM10, ADCY8, ADNP, ADPRHL1, ADRA1A, AGER, ALDH1A2, ALOX12, AP2A2, APH1B, APOE, ARF4, ARL6IP5, ARSA, ASIP, ATF6B, ATP2B2, ATP5C1, ATXN3, B3GAT3, BAG6, BAX, BCAS3, BIN1, BSG, CALM3, CAMK4, CANX, CASP4, CASP7, CBLC, CCR5, CCT8, CD2AP, CD34, CD46, CD55, CDC73, CDH1, CDH13, CDH3, CDK5RAP3, CDKAL1, CEP85, CHID1, CLU, CNTN1, CNTNAP2, COL18A1, COL25A1, COL4A3, CSF1, CSNK2A1, CST3, …	1.58322	5.12413	0
		Oli	191	0	ABCA1, ABCA7, ABCG1, ADAM10, ADCY10, ADCY8, ADNP, AHCY, AKAP13, AP2A2, ARF4, ARL6IP5, ARSA, ATF6B, ATM, ATP2B2, ATP5C1, ATXN3, B3GAT3, BAG6, BAX, BCAS3, BRSK2, BSG, C2, CALM3, CAMK4, CANX, CASP4, CASP7, CCT8, CD2AP, CD46, CDC73, CDH13, CDH3, CDK5RAP3, CDKAL1, CEP85, CHID1, CHRNB2, CLU, CNTN1, CNTNAP2, COL25A1, COL4A3, CR1, CSF1, CSNK2A1, CST3, CTBS, CTNNA2, CYCS, CYTH2, DAB1, DEAF1, DGKD, DHFR, D…	1.5414	4.63698	0
		Per	43	0	ABCA1, ABCA7, ABCG1, ADAM10, ADCY10, ADCY8, ADNP, ADRA1A, AKAP13, AP2A2, APH1B, APOE, ARSA, ATM, ATP2B2, ATXN3, B3GAT3, BCAS3, BIN1, BRSK2, BSG, CALM3, CAMK4, CANX, CD2AP, CD46, CD55, CDC73, CDH13, CDK5RAP3, CDKAL1, CEP85, CLU, CNTN1, CNTNAP2, COL25A1, COL4A3, CSNK2A1, CST3, CTNNA2, CUL7, CYCS, DAB1, DEAF1, DGKD, DHFR, DISC1, DLC1, DLG2, DYNC2H1, EDEM2, EEF2K, EIF4E, ELMO1, EPHB1, ERCC3, EXOC4, F…	1.63833	4.76402	0
		OPC	281	0.0321		1.21032	1.92098	0.05778
		Ast	554	0.4864		1.00122	0.0126245	0.7296
		Purk2	358	0.7584		0.930683	-0.723249	0.975086
		Gran	3298	1		0.588214	-4.75683	1
		Purk1	643	0.9918		0.795902	-2.26594	1
	Total	33	35289
	Note: Cell types significantly enriched with highly expressed AD risk genes are heiglighted.

## Sheet: Table S6 - DEGs
	Supplementary Table S6. AD risk genes differentially expressed between AD patients and normal controls. Note: up- or down-regulated genes are listed with tissue info from three sources. 0: not a differentially expressed gene.
	AD risk genes up-regulated in AD patients							AD risk genes down-regulated in AD patients							AD risk genes up- and down-regulated in diffferernt tissues in AD patients
	Gene	Li et.al., 2015	Ciryam et.al., 2016	Synapse:syn14237651	Studies			gene	Li et.al., 2015	Ciryam et.al., 2016	Synapse:syn14237651	Studies			Gene	Li et.al., 2015	Ciryam et.al., 2016	Synapse:syn14237651	Studies	Li et.al., 2015	Ciryam et.al., 2016	Synapse:syn14237651	Studies
	ABCA1	FC	CNS	TCX;STG;PHG	3			ELMO1	FC	CNS	CBE	3			APOE	0	0	TCX	1	0	0	CBE	1
	CASP7	FC	CNS	CBE;TCX;PHG	3			MEF2C	FC	CNS	TCX;PHG	3			CAMK4	0	0	CBE	1	FC	0	TCX;PHG	2
	CCR1	FC	CNS	CBE;TCX	3			PDE1A	FC	CNS	TCX	3			CST3	0	0	TCX	1	0	0	DLPFC	1
	IRF7	FC	CNS	TCX;PHG	3			ATP2B2	FC	0	TCX;PHG	2			CTBS	0	0	PHG	1	0	0	CBE	1
	LRP4	FC	CNS	CBE;TCX;PHG	3			CDH13	FC	0	TCX	2			SKOR1	0	CNS	0	1	0	0	TCX	1
	NCF4	FC	CNS	TCX;CBE	3			CNTNAP2	FC	0	TCX	2
	TFEB	FC	CNS	PHG	3			EIF4E	FC	0	TCX	2
	TGFB2	FC	CNS	CBE;TCX;PHG	3			GNG3	FC	0	TCX;PHG	2
	TMC8	FC	CNS	PHG	3			HDAC9	FC	0	TCX	2
	TRIP6	FC	CNS	TCX;PHG	3			NRG3	FC	CNS	0	2
	ABCA7	FC	CNS	0	2			NSF	0	CNS	TCX	2
	AKAP13	FC	0	TCX	2			PJA2	FC	CNS	0	2
	APOC1	0	CNS	TCX	2			SYNJ1	FC	CNS	0	2
	AZGP1	FC	0	TCX;DLPFC	2			SYTL2	FC	0	PHG	2
	BCL3	FC	0	CBE;TCX	2			ACE	0	0	CBE	1
	C4A	FC	0	TCX;PHG	2			AGER	0	0	TCX	1
	C4B	FC	0	TCX;PHG	2			ALDH1A2	0	0	CBE	1
	CASP4	FC	0	TCX	2			AP2A2	0	CNS	0	1
	CCR5	FC	CNS	0	2			ARF4	0	CNS	0	1
	CD55	FC	0	TCX	2			ATP5C1	FC	0	0	1
	CLU	FC	0	TCX;PHG	2			CALM3	0	0	TCX	1
	COL18A1	FC	0	PHG	2			CDH3	0	0	TCX;STG	1
	CSF1	FC	0	TCX;PHG	2			CDK5RAP3	0	0	CBE;TCX	1
	DLC1	FC	0	TCX	2			CHRNB2	0	0	TCX	1
	FCER1G	FC	0	CBE;TCX	2			CLN6	0	0	CBE	1
	HLA-DRA	FC	0	TCX;STG;PHG	2			COL25A1	0	0	TCX	1
	INPP5D	FC	0	TCX;PHG	2			CSNK2A1	FC	0	0	1
	MAML1	FC	CNS	0	2			CYCS	FC	0	0	1
	MECOM	FC	0	CBE;TCX;STG	2			DAB1	0	0	TCX	1
	MLC1	0	CNS	TCX;PHG	2			DLG2	0	CNS	0	1
	PCOLCE	FC	0	TCX	2			DUOX1	0	0	TCX	1
	PHB	FC	0	CBE	2			ENO3	0	0	CBE	1
	PLCG2	0	CNS	PHG	2			EPHA1	0	0	CBE;TCX	1
	PSMB8	FC	0	TCX	2			FANCD2	0	0	TCX	1
	SCIN	FC	0	TCX	2			FOLH1	0	0	CBE	1
	SGK1	0	CNS	TCX;DLPFC	2			GGH	0	CNS	0	1
	SPARC	FC	0	TCX;PHG	2			GPR68	0	0	TCX	1
	TNFRSF10B	FC	0	TCX	2			GRB2	0	CNS	0	1
	TREM2	FC	0	TCX;STG;PHG	2			HINT1	0	CNS	0	1
	A2M	0	0	TCX;CBE;STG;PHG	1			HMGB2	0	0	DLPFC	1
	ABCG1	0	0	CBE	1			KEL	0	0	TCX	1
	ADCY8	0	0	TCX	1			LIMS2	0	0	DLPFC	1
	ADRA1A	0	0	CBE;TCX;PHG	1			LINGO1	0	0	PHG	1
	ASIP	FC	0	0	1			MAPT	FC	0	0	1
	CASP12	0	0	CBE;TCX	1			MSH2	0	0	TCX	1
	CD2AP	FC	0	0	1			NDUFS3	FC	0	0	1
	CD34	0	0	CBE;TCX	1			PRICKLE1	0	0	TCX	1
	CFB	FC	0	0	1			PSMC3	FC	0	0	1
	CR1	0	0	TCX;PHG	1			PTK2B	0	0	CBE;TCX;PHG	1
	CSF2RB	0	0	CBE;TCX	1			PTPRF	FC	0	0	1
	DGKD	0	CNS	0	1			PTPRJ	0	0	CBE	1
	DUSP3	0	0	CBE	1			QPCTL	0	0	CBE	1
	EEF2K	FC	0	0	1			RAB1A	0	CNS	0	1
	EPHB1	0	0	TCX	1			RNF43	0	0	STG;DLPFC	1
	F2R	0	0	CBE;TCX	1			SH3RF1	FC	0	0	1
	FMN2	0	0	TCX	1			SHANK2	FC	0	0	1
	FNBP1L	0	0	TCX	1			SLC25A13	0	0	CBE	1
	GLRA1	0	0	CBE	1			SLC35A1	0	0	CBE	1
	GNMT	0	0	CBE	1			SLITRK1	FC	0	0	1
	GRIN1	0	0	FP	1			SPRED2	FC	0	0	1
	HSPA1A	0	0	CBE	1			STRADA	0	0	CBE	1
	HSPG2	0	0	CBE;TCX	1			STX1B	0	0	PHG	1
	IL17RD	0	0	TCX	1			TRIM37	0	0	TCX	1
	IL6R	0	0	TCX;PHG	1			TRIM72	0	0	CBE;TCX	1
	IQGAP2	0	0	PHG	1
	IRAK2	0	0	TCX	1
	ITSN2	FC	0	0	1
	KAT8	FC	0	0	1
	KIF5B	0	0	TCX;PHG	1
	LIMD1	0	0	TCX	1
	LTF	0	0	TCX;PHG	1
	MSX2	0	0	TCX	1
	NMB	0	0	TCX	1
	NOTCH4	0	0	TCX	1
	NSMF	0	0	TCX	1
	PCSK5	0	0	TCX	1
	PDGFA	FC	0	0	1
	PDGFRA	0	0	TCX	1
	PIAS1	FC	0	0	1
	PLCG1	0	0	CBE	1
	PLD2	0	CNS	0	1
	PMAIP1	0	0	TCX	1
	PSMB9	0	0	PHG	1
	PTPRZ1	0	0	CBE;TCX	1
	PYCARD	FC	0	0	1
	RELB	0	0	CBE	1
	RHBDF1	0	0	TCX	1
	RNF6	0	0	CBE	1
	RORA	0	0	CBE;TCX	1
	RRAS2	0	0	TCX	1
	SERINC5	0	0	TCX;PHG	1
	SGK3	0	CNS	0	1
	SH3BGRL3	0	0	FP	1
	SIK1	0	CNS	0	1
	SNX6	0	CNS	0	1
	SPPL2A	0	0	TCX	1
	SQSTM1	0	0	CBE	1
	TIMP2	0	0	CBE	1
	TP53INP1	0	0	PHG	1
	TTPA	0	0	TCX	1
	WAC	FC	0	0	1
	WDR1	0	0	CBE;TCX	1

## Sheet: Table S7 - Risk variants
	Supplementary Table S7. Predicted AD risk variants.
	Gene	Causal variant	rsID	Uniqueness*	Annotation score source	Annotation score source	Group	Total # altered motif	# motif gain	# motif loss	Motif Gain	Motif Loss	Var clinical info	eQTL	count brain	count other tissue
	ABCA1	9_107646756_G_A	rs145183203	Yes	0.828797	PrimateAI	All	NA	NA	NA	NA	NA	NA	NA	NA	NA
	ABCA1	9_107579632_C_G	rs33918808	Yes	0.728638	PrimateAI	All	2	1	1	PAX5(Paired,Homeobox),condensed/GM12878-PAX5-ChIP-Seq(GSE32465)/Homer:12.373834;	Pbx3(Homeobox)/GM12878-PBX3-ChIP-Seq(GSE32465)/Homer:8.316635;	NA	NA	NA	NA
	ABCA1	9_107578620_G_A	rs76881554	Yes	0.794374	PrimateAI	All	NA	NA	NA	NA	NA	NA	NA	NA	NA
	ABCA1	9_107560784_C_T	rs150125857	Yes	0.851468	PrimateAI	All	NA	NA	NA	NA	NA	NA	NA	NA	NA
	ABCA7	19_1047336_G_A	rs59851484	Yes	0.787216	PrimateAI	All	NA	NA	NA	NA	NA	NA	NA	NA	NA
	ABCA7	19_1039991_T_C	rs11879910	NO	0.756209	ExPecto	All	2	2	0	E2F3(E2F)/MEF-E2F3-ChIP-Seq(GSE71376)/Homer:7.616275;ZSCAN22(Zf)/HEK293-ZSCAN22.GFP-ChIP-Seq(GSE58341)/Homer:10.985049;		NA	19_1039991_T_C_b37	2	12
	ABCA7	19_1040046_G_A	rs3764642	NO	0.283666	ExPecto	All	NA	NA	NA	NA	NA	NA	19_1040046_G_A_b37	0	1
	ABCA7	19_1047169_T_C	rs144852598	Yes	0.735494	PrimateAI	All	NA	NA	NA	NA	NA	NA	NA	NA	NA
	ABCA7	19_1040046_G_A	rs3764642	NO	0.20616	ExPecto	Neuro	NA	NA	NA	NA	NA	NA	19_1040046_G_A_b37	0	1
	ABCA7	19_1065018_G_T	rs4147934	Yes	0.779568	PrimateAI	All	6	0	6	NA	AP-2gamma(AP2)/MCF7-TFAP2C-ChIP-Seq(GSE21234)/Homer:9.273863;AP-2alpha(AP2)/Hela-AP2alpha-ChIP-Seq(GSE31477)/Homer:9.452164;EBF1(EBF)/Near-E2A-ChIP-Seq(GSE21512)/Homer:10.240988;EBF1(EBF)/Near-E2A-ChIP-Seq(GSE21512)/Homer:9.352037;KLF3(Zf)/MEF-Klf3-ChIP-Seq(GSE44748)/Homer:9.499427;Sp1(Zf)/Promoter/Homer:9.137285;	NA	19_1065018_G_T_b37	0	2
	ABCA7	19_1039991_T_C	rs11879910	NO	0.590521	ExPecto	Neuro	2	2	0	E2F3(E2F)/MEF-E2F3-ChIP-Seq(GSE71376)/Homer:7.616275;ZSCAN22(Zf)/HEK293-ZSCAN22.GFP-ChIP-Seq(GSE58341)/Homer:10.985049;	NA	NA	19_1039991_T_C_b37	2	12
	ACE	17_61554341_C_T	rs4292	NO	0.389548	ExPecto	All	NA	NA	NA	NA	NA	NA	17_61554341_C_T_b37	1	4
	ACE	17_61554341_C_T	rs4292	NO	0.389548	ExPecto	Neuro	NA	NA	NA	NA	NA	NA	17_61554341_C_T_b37	1	4
	ADAM10	15_58860754_T_G	rs45512501	Yes	0.919318	LINSIGHT	Enhancer	NA	NA	NA	NA	NA	NA	NA	NA	NA
	ADRA1A	8_27219591_C_T	rs117423666	NO	0.966288	LINSIGHT	Enhancer	3	0	3	NA	EHF(ETS)/LoVo-EHF-ChIP-Seq(GSE49402)/Homer:7.662870;CArG(MADS)/PUER-Srf-ChIP-Seq(Sullivan_et_al.)/Homer:9.795178;CArG(MADS)/PUER-Srf-ChIP-Seq(Sullivan_et_al.)/Homer:10.042267;	NA	NA	NA	NA
	APOC1	19_45418486_G_A	rs12691088	NO	0.223712	ExPecto	Neuro	1	0	1	NA	Maz(Zf)/HepG2-Maz-ChIP-Seq(GSE31477)/Homer:7.775198;	NA	NA	NA	NA
	APOC1	19_45418486_G_A	rs12691088	NO	0.275085	ExPecto	All	1	0	1	NA	Maz(Zf)/HepG2-Maz-ChIP-Seq(GSE31477)/Homer:7.775198;	NA	NA	NA	NA
	APOE	19_45412079_C_T	rs7412	Yes	0.800171	PrimateAI	All	1	1	0	Stat3+il21(Stat)/CD4-Stat3-ChIP-Seq(GSE19198)/Homer:7.655069;	NA	AF_ESP=0.0663;AF_EXAC=0.07182;AF_TGP=0.0751;ALLELEID=32887;CLNDISDB=MedGen:C0020479,OMIM:617347,Orphanet:ORPHA412,SNOMED_CT:398796005|MedGen:CN236484|MedGen:CN517202;CLNDN=Familial_type_3_hyperlipoproteinemia|atorvastatin_response_-_Efficacy|not_provided;CLNHGVS=NC_000019.9:g.45412079C>T;CLNREVSTAT=reviewed_by_expert_panel;CLNSIG=drug_response;CLNVC=single_nucleotide_variant;CLNVCSO=SO:0001483;CL…	NA	NA	NA
	ASIP	20_32606299_T_G	rs17091470	Yes	0.954042	LINSIGHT	Enhancer	NA	NA	NA	NA	NA	NA	NA	NA	NA
	ATF6B	6_32636235_C_T	rs9274652	NO	0.903675	LINSIGHT	Enhancer	NA	NA	NA	NA	NA	NA	NA	NA	NA
	AZGP1	7_99573962_A_G	rs188243493	Yes	0.227588	ExPecto	All	3	3	0	Elk1(ETS)/Hela-Elk1-ChIP-Seq(GSE31477)/Homer:8.220172;ETV1(ETS)/GIST48-ETV1-ChIP-Seq(GSE22441)/Homer:8.280292;GABPA(ETS)/Jurkat-GABPa-ChIP-Seq(GSE17954)/Homer:7.647493;		NA	NA	NA	NA
	B4GALT3	1_161144965_C_T	rs141596172	Yes	0.748436	PrimateAI	All	NA	NA	NA	NA	NA	NA	NA	NA	NA
	BCL3	19_45257826_C_T	rs147415072	NO	0.972613	LINSIGHT	Enhancer	2	0	2	NA	Klf4(Zf)/mES-Klf4-ChIP-Seq(GSE11431)/Homer:8.886822;Klf9(Zf)/GBM-Klf9-ChIP-Seq(GSE62211)/Homer:11.494072;	NA	NA	NA	NA
	BIN1	2_127839513_G_A	rs61525314	NO	0.930824	LINSIGHT	Enhancer	NA	NA	NA	NA	NA	NA	NA	NA	NA
	BIN1	2_127864922_G_C	rs78710909	Yes	0.183884	ExPecto	All	3	3	0	BORIS(Zf)/K562-CTCFL-ChIP-Seq(GSE32465)/Homer:9.979318;KLF14(Zf)/HEK293-KLF14.GFP-ChIP-Seq(GSE58341)/Homer:7.644370;Sp1(Zf)/Promoter/Homer:9.139767;	E2A(bHLH)/proBcell-E2A-ChIP-Seq(GSE21978)/Homer:7.571082;Tcf12(bHLH)/GM12878-Tcf12-ChIP-Seq(GSE32465)/Homer:7.825846;Tcf12(bHLH)/GM12878-Tcf12-ChIP-Seq(GSE32465)/Homer:8.311449;	NA	2_127864922_G_C_b37	0	9
	BIN1	2_127864908_A_T	rs56827597	Yes	0.202484	ExPecto	All	3	0	3	NA		AF_TGP=0.0986;ALLELEID=353537;CLNDISDB=MedGen:C0410204,OMIM:255200,Orphanet:ORPHA169186,SNOMED_CT:240081004;CLNDN=Autosomal_recessive_centronuclear_myopathy;CLNHGVS=NC_000002.11:g.127864908A>T;CLNREVSTAT=criteria_provided,_single_submitter;CLNSIG=Likely_benign;CLNVC=single_nucleotide_variant;CLNVCSO=SO:0001483;GENEINFO=BIN1:274;MC=SO:0001636|2KB_upstream_variant;ORIGIN=1;RS=56827597	2_127864908_A_T_b37	0	3
	BIN1	2_127864921_C_G	rs76516995	NO	0.25061	ExPecto	All	2	1	1	KLF14(Zf)/HEK293-KLF14.GFP-ChIP-Seq(GSE58341)/Homer:8.243111;	KLF6(Zf)/PDAC-KLF6-ChIP-Seq(GSE64557)/Homer:8.467889;	NA	2_127864921_C_G_b37	0	9
	BIN1	2_127808046_T_C	rs138047593	Yes	0.788527	PrimateAI	All	NA	NA	NA	NA	NA	AF_ESP=0.0087;AF_EXAC=0.01122;AF_TGP=0.0030;ALLELEID=167858;CLNDISDB=MedGen:C0410204,OMIM:255200,Orphanet:ORPHA169186,SNOMED_CT:240081004|MedGen:CN169374;CLNDN=Autosomal_recessive_centronuclear_myopathy|not_specified;CLNHGVS=NC_000002.11:g.127808046T>C;CLNREVSTAT=criteria_provided,_multiple_submitters,_no_conflicts;CLNSIG=Benign;CLNVC=single_nucleotide_variant;CLNVCSO=SO:0001483;GENEINFO=BIN1:274…	NA	NA	NA
	BIN1	2_127864921_C_G	rs76516995	NO	0.194463	ExPecto	Neuro	2	1	1	KLF14(Zf)/HEK293-KLF14.GFP-ChIP-Seq(GSE58341)/Homer:8.243111;	KLF6(Zf)/PDAC-KLF6-ChIP-Seq(GSE64557)/Homer:8.467889;	NA	2_127864921_C_G_b37	0	9
	C4A	6_32636235_C_T	rs9274652	NO	0.903675	LINSIGHT	Enhancer	NA	NA	NA	NA	NA	NA	6_32636235_C_T_b37	0	7
	C4B	6_32636235_C_T	rs9274652	NO	0.903675	LINSIGHT	Enhancer	NA	NA	NA	NA	NA	NA	NA	NA	NA
	CANX	5_179153686_A_G	rs111809764	Yes	0.722463	PrimateAI	All	1	1	0	ZNF189(Zf)/HEK293-ZNF189.GFP-ChIP-Seq(GSE58341)/Homer:8.486817;	NA	NA	NA	NA	NA
	CCR5	3_46412346_C_G	rs41355345	NO	0.590368	ExPecto	All	1	0	1	NA	Foxh1(Forkhead)/hESC-FOXH1-ChIP-Seq(GSE29422)/Homer:7.574021;	NA	NA	NA	NA
	CCR5	3_46412346_C_G	rs41355345	NO	0.184741	ExPecto	Neuro	1	0	1	NA	Foxh1(Forkhead)/hESC-FOXH1-ChIP-Seq(GSE29422)/Homer:7.574021;	NA	NA	NA	NA
	CD2AP	6_47573971_G_A	rs143297472	Yes	0.716713	PrimateAI	All	1	1	0	ZEB1(Zf)/PDAC-ZEB1-ChIP-Seq(GSE64557)/Homer:8.343852;	NA	NA	NA	NA	NA
	CDH1	16_68771371_C_G	rs77312180	Yes	0.208638	ExPecto	All	NA	NA	NA	NA	NA	NA	NA	NA	NA
	CDH3	16_68679770_G_A	rs2236393	Yes	0.185829	ExPecto	All	NA	NA	NA	NA	NA	NA	NA	NA	NA
	CDK5RAP3	17_45933510_C_A	rs143860498	NO	0.9232	LINSIGHT	Enhancer	1	0	1	NA	KLF10(Zf)/HEK293-KLF10.GFP-ChIP-Seq(GSE58341)/Homer:7.671343;	NA	NA	NA	NA
	CDK5RAP3	17_45942411_G_A	rs139066750	NO	0.96447	LINSIGHT	Enhancer	2	2	0	ZNF189(Zf)/HEK293-ZNF189.GFP-ChIP-Seq(GSE58341)/Homer:8.496311;ZNF467(Zf)/HEK293-ZNF467.GFP-ChIP-Seq(GSE58341)/Homer:8.312543;	NA	NA	NA	NA	NA
	CDK5RAP3	17_45912696_C_T	rs17701113	NO	0.960037	LINSIGHT	Enhancer	NA	NA	NA	NA	NA	NA	17_45912696_C_T_b37	0	1
	CDK5RAP3	17_45956579_G_T	rs7211357	Yes	0.9452	LINSIGHT	Enhancer	NA	NA	NA	NA	NA	NA	17_45956579_G_T_b37	0	3
	CDK5RAP3	17_45963045_G_A	rs141857586	NO	0.924292	LINSIGHT	Enhancer	NA	NA	NA	NA	NA	NA	NA	NA	NA
	CDKAL1	6_20534193_G_T	rs114845604	Yes	0.195308	ExPecto	All	1	1	0	CEBP(bZIP)/ThioMac-CEBPb-ChIP-Seq(GSE21512)/Homer:9.650466;	NA	NA	NA	NA	NA
	CDKAL1	6_20535418_C_T	rs981043	Yes	0.196316	ExPecto	All	7	1	6	MafF(bZIP)/HepG2-MafF-ChIP-Seq(GSE31477)/Homer:9.117138;	E2A(bHLH)/proBcell-E2A-ChIP-Seq(GSE21978)/Homer:7.687280;E2A(bHLH),near_PU.1/Bcell-PU.1-ChIP-Seq(GSE21512)/Homer:8.661178;Myf5(bHLH)/GM-Myf5-ChIP-Seq(GSE24852)/Homer:8.194044;Slug(Zf)/Mesoderm-Snai2-ChIP-Seq(GSE61475)/Homer:8.565742;Tcf12(bHLH)/GM12878-Tcf12-ChIP-Seq(GSE32465)/Homer:7.856780;ZEB1(Zf)/PDAC-ZEB1-ChIP-Seq(GSE64557)/Homer:8.847285;	NA	6_20535418_C_T_b37	0	1
	CFB	6_32636235_C_T	rs9274652	NO	0.903675	LINSIGHT	Enhancer	NA	NA	NA	NA	NA	NA	NA	NA	NA
	CHRNB2	1_154544490_G_C	rs55685423	Yes	0.785862	PrimateAI	All	NA	NA	NA	NA	NA	AF_ESP=0.0039;AF_EXAC=0.00393;AF_TGP=0.0018;ALLELEID=167983;CLNDISDB=MedGen:C1854335,OMIM:605375|MedGen:C3696898,Orphanet:ORPHA98784|MedGen:CN169374|MedGen:CN517202;CLNDN=Epilepsy,_nocturnal_frontal_lobe,_type_3|Autosomal_dominant_nocturnal_frontal_lobe_epilepsy|not_specified|not_provided;CLNHGVS=NC_000001.10:g.154544490G>C;CLNREVSTAT=criteria_provided,_conflicting_interpretations;CLNSIG=Conflict…	NA	NA	NA
	CHRNB2	1_154436031_G_A	rs575525072	NO	0.92459	LINSIGHT	Enhancer	10	10	0	STAT1(Stat)/HelaS3-STAT1-ChIP-Seq(GSE12782)/Homer:9.230882;STAT1(Stat)/HelaS3-STAT1-ChIP-Seq(GSE12782)/Homer:8.926834;Stat3+il21(Stat)/CD4-Stat3-ChIP-Seq(GSE19198)/Homer:8.976959;Stat3+il21(Stat)/CD4-Stat3-ChIP-Seq(GSE19198)/Homer:8.176250;Stat3(Stat)/mES-Stat3-ChIP-Seq(GSE11431)/Homer:10.132753;Stat3(Stat)/mES-Stat3-ChIP-Seq(GSE11431)/Homer:8.840081;STAT4(Stat)/CD4-Stat4-ChIP-Seq(GSE22104)/Homer…	NA	NA	NA	NA	NA
	COL18A1	21_46893848_G_A	rs202012055	Yes	0.719696	PrimateAI	All	3	0	3	NA	E2A(bHLH),near_PU.1/Bcell-PU.1-ChIP-Seq(GSE21512)/Homer:7.926361;ZEB1(Zf)/PDAC-ZEB1-ChIP-Seq(GSE64557)/Homer:8.605467;Zic3(Zf)/mES-Zic3-ChIP-Seq(GSE37889)/Homer:8.092892;	AF_ESP=0.0012;AF_EXAC=0.00187;AF_TGP=0.0006;ALLELEID=350824;CLNDISDB=MedGen:C1849409,OMIM:267750,Orphanet:ORPHA1571;CLNDN=Knobloch_syndrome_1;CLNHGVS=NC_000021.8:g.46893848G>A;CLNREVSTAT=criteria_provided,_single_submitter;CLNSIG=Uncertain_significance;CLNVC=single_nucleotide_variant;CLNVCSO=SO:0001483;CLNVI=Illumina_Clinical_Services_Laboratory,Illumina:64411;GENEINFO=COL18A1:80781;MC=SO:0001583…	NA	NA	NA
	COL25A1	4_110223922_A_C	rs535745737	NO	0.455547	ExPecto	All	1	1	0	Egr1(Zf)/K562-Egr1-ChIP-Seq(GSE32465)/Homer:7.869428;	NA	NA	NA	NA	NA
	COL25A1	4_110223922_A_C	rs535745737	NO	0.37028	ExPecto	Neuro	1	1	0	Egr1(Zf)/K562-Egr1-ChIP-Seq(GSE32465)/Homer:7.869428;	NA	NA	NA	NA	NA
	COL25A1	4_110223921_G_C	rs570376586	NO	0.279063	ExPecto	All	3	3	0	Egr1(Zf)/K562-Egr1-ChIP-Seq(GSE32465)/Homer:7.661367;Klf9(Zf)/GBM-Klf9-ChIP-Seq(GSE62211)/Homer:7.947092;Zfp281(Zf)/ES-Zfp281-ChIP-Seq(GSE81042)/Homer:11.270548;	NA	NA	NA	NA	NA
	COL25A1	4_110223921_G_C	rs570376586	NO	0.221323	ExPecto	Neuro	3	3	0	Egr1(Zf)/K562-Egr1-ChIP-Seq(GSE32465)/Homer:7.661367;Klf9(Zf)/GBM-Klf9-ChIP-Seq(GSE62211)/Homer:7.947092;Zfp281(Zf)/ES-Zfp281-ChIP-Seq(GSE81042)/Homer:11.270548;	NA	NA	NA	NA	NA
	CRHR1	17_44019712_G_A	rs242557	NO	0.959584	LINSIGHT	Enhancer	1	1	0	THRa(NR)/C17.2-THRa-ChIP-Seq(GSE38347)/Homer:8.623756;	NA	NA	17_44019712_G_A_b37	0	1
	CRHR1	17_43761856_C_T	rs2049515	NO	0.903492	LINSIGHT	Enhancer	2	2	0	Brn1(POU,Homeobox)/NPC-Brn1-ChIP-Seq(GSE35496)/Homer:8.720194;Nkx6.1(Homeobox)/Islet-Nkx6.1-ChIP-Seq(GSE40975)/Homer:8.198219;	NA	NA	17_43761856_C_T_b37	0	3
	CRHR1	17_43902505_C_T	rs4341787	NO	0.935945	LINSIGHT	Enhancer	NA	NA	NA	NA	NA	NA	17_43902505_C_T_b37	0	3
	CSF1	1_110503296_T_C	rs17610659	Yes	0.920178	LINSIGHT	Enhancer	NA	NA	NA	NA	NA	NA	1_110503296_T_C_b37	1	0
	CSF2	5_131406433_T_G	rs721121	NO	0.959295	LINSIGHT	Enhancer	NA	NA	NA	NA	NA	NA	NA	NA	NA
	CST3	20_23618656_C_G	rs5030707	Yes	0.247023	ExPecto	All	NA	NA	NA	NA	NA	NA	20_23618656_C_G_b37	0	5
	CST3	20_23618427_C_T	rs1064039	Yes	0.725535	PrimateAI	All	NA	NA	NA	NA	NA	AF_ESP=0.1780;AF_EXAC=0.25489;AF_TGP=0.2123;ALLELEID=20674;CLNDISDB=MedGen:C2677774,OMIM:611953;CLNDN=Age-related_macular_degeneration_11;CLNHGVS=NC_000020.10:g.23618427C>T;CLNREVSTAT=no_assertion_criteria_provided;CLNSIG=Pathogenic;CLNVC=single_nucleotide_variant;CLNVCSO=SO:0001483;CLNVI=OMIM_Allelic_Variant:604312.0002|UniProtKB_(protein):P01034	20_23618427_C_T_b37	0	6
	CST3	20_23618652_A_C	rs71334202	NO	0.256151	ExPecto	Neuro	4	4	0	Klf9(Zf)/GBM-Klf9-ChIP-Seq(GSE62211)/Homer:11.243678;Sp1(Zf)/Promoter/Homer:9.975090;Sp5(Zf)/mES-Sp5.Flag-ChIP-Seq(GSE72989)/Homer:10.275629;Zfp281(Zf)/ES-Zfp281-ChIP-Seq(GSE81042)/Homer:10.354258;	NA	NA	20_23618652_A_C_b37	0	5
	CST3	20_23618579_C_T	rs113065546	Yes	0.18939	ExPecto	All	NA	NA	NA	NA	NA	NA	NA	NA	NA
	CST3	20_23618652_A_C	rs71334202	NO	0.256151	ExPecto	All	4	4	0	Klf9(Zf)/GBM-Klf9-ChIP-Seq(GSE62211)/Homer:11.243678;Sp1(Zf)/Promoter/Homer:9.975090;Sp5(Zf)/mES-Sp5.Flag-ChIP-Seq(GSE72989)/Homer:10.275629;Zfp281(Zf)/ES-Zfp281-ChIP-Seq(GSE81042)/Homer:10.354258;	NA	NA	20_23618652_A_C_b37	0	5
	CTBS	1_84265427_G_A	rs768048917	Yes	0.922634	LINSIGHT	Enhancer	NA	NA	NA	NA	NA	NA	NA	NA	NA
	DDX41	5_176941730_C_T	rs141982967	Yes	0.861529	PrimateAI	All	NA	NA	NA	NA	NA	NA	NA	NA	NA
	ELMO1	7_37430086_G_A	rs1882073	Yes	0.902087	LINSIGHT	Enhancer	NA	NA	NA	NA	NA	NA	NA	NA	NA
	ENO3	17_4981750_C_T	rs143195387	Yes	0.985894	LINSIGHT	Enhancer	9	0	9	NA	EHF(ETS)/LoVo-EHF-ChIP-Seq(GSE49402)/Homer:8.310675;ELF1(ETS)/Jurkat-ELF1-ChIP-Seq(SRA014231)/Homer:9.750336;ERG(ETS)/VCaP-ERG-ChIP-Seq(GSE14097)/Homer:9.699345;ETS1(ETS)/Jurkat-ETS1-ChIP-Seq(GSE17954)/Homer:10.741314;ETS(ETS)/Promoter/Homer:10.293879;ETV1(ETS)/GIST48-ETV1-ChIP-Seq(GSE22441)/Homer:9.466286;Etv2(ETS)/ES-ER71-ChIP-Seq(GSE59402)/Homer(0.967):7.770615;GABPA(ETS)/Jurkat-GABPa-ChIP-Seq…	NA	NA	NA	NA
	ENO3	17_4903174_C_T	rs751406693	NO	0.983148	LINSIGHT	Enhancer	1	1	0	RUNX(Runt)/HPC7-Runx1-ChIP-Seq(GSE22178)/Homer:7.549253;	NA	NA	NA	NA	NA
	EPHA1	7_143131956_G_A	rs10952552	Yes	0.947779	LINSIGHT	Enhancer	NA	NA	NA	NA	NA	NA	NA	NA	NA
	EPHA1	7_143105828_C_T	rs79587607	Yes	0.805477	PrimateAI	All	NA	NA	NA	NA	NA	NA	NA	NA	NA
	EPHA1	7_143088584_C_T	rs139482378	Yes	0.71195	PrimateAI	All	NA	NA	NA	NA	NA	NA	NA	NA	NA
	EPHA1	7_143105543_T_C	rs118005722	Yes	0.343636	ExPecto	All	12	0	12	NA	Bcl6(Zf)/Liver-Bcl6-ChIP-Seq(GSE31578)/Homer:7.677602;EHF(ETS)/LoVo-EHF-ChIP-Seq(GSE49402)/Homer:8.682781;ELF3(ETS)/PDAC-ELF3-ChIP-Seq(GSE64557)/Homer:8.055287;ERG(ETS)/VCaP-ERG-ChIP-Seq(GSE14097)/Homer:9.162242;ETS1(ETS)/Jurkat-ETS1-ChIP-Seq(GSE17954)/Homer:8.134533;ETS(ETS)/Promoter/Homer:7.560172;ETV1(ETS)/GIST48-ETV1-ChIP-Seq(GSE22441)/Homer:7.945118;Etv2(ETS)/ES-ER71-ChIP-Seq(GSE59402)/Homer…	NA	7_143105543_T_C_b37	0	1
	ERCC3	2_127839513_G_A	rs61525314	NO	0.930824	LINSIGHT	Enhancer	NA	NA	NA	NA	NA	NA	NA	NA	NA
	ERO1L	14_53455005_T_G	rs10483619	Yes	0.918872	LINSIGHT	eQTL_prox	NA	NA	NA	NA	NA	NA	NA	NA	NA
	F2R	5_76011181_A_G	rs2227818	NO	0.227373	ExPecto	Neuro	2	0	2	NA	E2A(bHLH),near_PU.1/Bcell-PU.1-ChIP-Seq(GSE21512)/Homer:8.157506;ZEB1(Zf)/PDAC-ZEB1-ChIP-Seq(GSE64557)/Homer:7.973344;	NA	NA	NA	NA
	F2R	5_76011181_A_G	rs2227818	NO	0.313616	ExPecto	All	2	0	2	NA	E2A(bHLH),near_PU.1/Bcell-PU.1-ChIP-Seq(GSE21512)/Homer:8.157506;ZEB1(Zf)/PDAC-ZEB1-ChIP-Seq(GSE64557)/Homer:7.973344;	NA	NA	NA	NA
	FARP1	13_99038001_C_T	rs150061718	Yes	0.811763	PrimateAI	All	1	1	0	E2A(bHLH),near_PU.1/Bcell-PU.1-ChIP-Seq(GSE21512)/Homer:8.273039;		NA	NA	NA	NA
	FGG	4_155530877_C_T	rs6063	Yes	0.713179	PrimateAI	All	NA	NA	NA	NA	NA	AF_ESP=0.0038;AF_EXAC=0.00271;AF_TGP=0.0028;ALLELEID=31417;CLNDISDB=MedGen:C4016097;CLNDN=Fibrinogen_Milano_XII,_digenic;CLNHGVS=NC_000004.11:g.155530877C>T;CLNREVSTAT=no_assertion_criteria_provided;CLNSIG=Pathogenic;CLNVC=single_nucleotide_variant;CLNVCSO=SO:0001483;CLNVI=OMIM_Allelic_Variant:134850.0018|UniProtKB_(protein):P02679	NA	NA	NA
	FLNB	3_57944874_C_A	rs1675381	Yes	0.948556	LINSIGHT	Enhancer	NA	NA	NA	NA	NA	NA	3_57944874_C_A_b37	0	1
	FLNB	3_57945768_T_C	rs1522388	Yes	0.978828	LINSIGHT	Enhancer	1	0	1	NA	Brachyury(T-box)/Mesoendoderm-Brachyury-ChIP-exo(GSE54963)/Homer:7.770031;	NA	3_57945768_T_C_b37	0	1
	FNIP1	5_131406433_T_G	rs721121	NO	0.959295	LINSIGHT	Enhancer	NA	NA	NA	NA	NA	NA	NA	NA	NA
	GANAB	11_62400108_G_A	rs1063445	Yes	0.721068	PrimateAI	All	NA	NA	NA	NA	NA	NA	NA	NA	NA
	GANAB	11_62360963_C_T	rs60928821	Yes	0.967298	LINSIGHT	Enhancer	5	0	5	NA	Maz(Zf)/HepG2-Maz-ChIP-Seq(GSE31477)/Homer:7.655244;Maz(Zf)/HepG2-Maz-ChIP-Seq(GSE31477)/Homer:8.736810;Maz(Zf)/HepG2-Maz-ChIP-Seq(GSE31477)/Homer:8.227184;Zfp281(Zf)/ES-Zfp281-ChIP-Seq(GSE81042)/Homer:13.470319;ZNF467(Zf)/HEK293-ZNF467.GFP-ChIP-Seq(GSE58341)/Homer:7.877228;	NA	NA	NA	NA
	GH1	17_61996130_T_C	rs2001345	NO	0.335527	ExPecto	Neuro	NA	NA	NA	NA	NA	AF_ESP=0.0321;AF_EXAC=0.01825;AF_TGP=0.0369;ALLELEID=273740;CLNDISDB=MedGen:C0271567,OMIM:173100,Orphanet:ORPHA231679,SNOMED_CT:237687003|MedGen:C0342573,OMIM:262400,Orphanet:ORPHA231662,SNOMED_CT:71003000|MedGen:C1849779,OMIM:262650,Orphanet:ORPHA629|MedGen:C2748571,OMIM:612781,Orphanet:ORPHA231671|MedGen:CN169374;CLNDN=Autosomal_dominant_isolated_somatotropin_deficiency|Ateleiotic_dwarfism|Kowa…	NA	NA	NA
	GH1	17_61996130_T_C	rs2001345	NO	0.381527	ExPecto	All	NA	NA	NA	NA	NA	AF_ESP=0.0321;AF_EXAC=0.01825;AF_TGP=0.0369;ALLELEID=273740;CLNDISDB=MedGen:C0271567,OMIM:173100,Orphanet:ORPHA231679,SNOMED_CT:237687003|MedGen:C0342573,OMIM:262400,Orphanet:ORPHA231662,SNOMED_CT:71003000|MedGen:C1849779,OMIM:262650,Orphanet:ORPHA629|MedGen:C2748571,OMIM:612781,Orphanet:ORPHA231671|MedGen:CN169374;CLNDN=Autosomal_dominant_isolated_somatotropin_deficiency|Ateleiotic_dwarfism|Kowa…	NA	NA	NA
	GLRA1	5_151202476_C_T	rs116474260	Yes	0.823071	PrimateAI	All	NA	NA	NA	NA	NA	NA	NA	NA	NA
	GPC2	7_100082477_G_A	rs138991929	NO	0.920256	LINSIGHT	Enhancer	1	1	0	GATA3(Zf),DR4/iTreg-Gata3-ChIP-Seq(GSE20898)/Homer:11.445344;	NA	NA	NA	NA	NA
	HLA-DRA	6_32636235_C_T	rs9274652	NO	0.903675	LINSIGHT	Enhancer	NA	NA	NA	NA	NA	NA	NA	NA	NA
	HSPG2	1_22266330_C_G	rs115979533	Yes	0.98114	LINSIGHT	Enhancer	NA	NA	NA	NA	NA	NA	NA	NA	NA
	HSPG2	1_22249307_C_A	rs35304121	Yes	0.968471	LINSIGHT	Enhancer	6	0	6	NA	Gata2(Zf)/K562-GATA2-ChIP-Seq(GSE18829)/Homer:8.364475;Gata4(Zf)/Heart-Gata4-ChIP-Seq(GSE35151)/Homer:8.242359;Gata6(Zf)/HUG1N-GATA6-ChIP-Seq(GSE51936)/Homer:8.555371;Gata1(Zf)/K562-GATA1-ChIP-Seq(GSE18829)/Homer:8.107313;Tcf4(HMG)/Hct116-Tcf4-ChIP-Seq(SRA012054)/Homer:8.700065;TCFL2(HMG)/K562-TCF7L2-ChIP-Seq(GSE29196)/Homer:10.322321;	NA	NA	NA	NA
	HSPG2	1_22239982_T_C	rs57804452	Yes	0.949582	LINSIGHT	Enhancer	3	0	3	NA	ETS1(ETS)/Jurkat-ETS1-ChIP-Seq(GSE17954)/Homer:7.986174;Ets1-distal(ETS)/CD4+-PolII-ChIP-Seq(Barski_et_al.)/Homer:9.578049;SPDEF(ETS)/VCaP-SPDEF-ChIP-Seq(SRA014231)/Homer:7.579589;	NA	NA	NA	NA
	HSPG2	1_22228239_G_C	rs12752439	Yes	0.945086	LINSIGHT	Enhancer	NA	NA	NA	NA	NA	NA	NA	NA	NA
	HSPG2	1_22211150_G_A	rs142071466	Yes	0.738292	PrimateAI	All	NA	NA	NA	NA	NA	AF_ESP=0.0008;AF_EXAC=0.00132;AF_TGP=0.0004;ALLELEID=280796;CLNDISDB=MedGen:C0036391,OMIM:255800,Orphanet:ORPHA800|MedGen:C1857100,Orphanet:ORPHA1865|MedGen:CN169374;CLNDN=Schwartz_Jampel_syndrome_type_1|Dyssegmental_Dysplasia|not_specified;CLNHGVS=NC_000001.10:g.22211150G>A;CLNREVSTAT=criteria_provided,_conflicting_interpretations;CLNSIG=Conflicting_interpretations_of_pathogenicity;CLNSIGCONF=Li…	NA	NA	NA
	HSPG2	1_22228566_G_A	rs76504298	Yes	0.929319	LINSIGHT	Enhancer	NA	NA	NA	NA	NA	NA	1_22228566_G_A_b37	0	1
	HSPG2	1_22231156_G_A	rs143551401	Yes	0.91254	LINSIGHT	Enhancer	1	0	1	NA	NPAS2(bHLH)/Liver-NPAS2-ChIP-Seq(GSE39860)/Homer:7.522185;	NA	NA	NA	NA
	HSPG2	1_22228226_G_C	rs79704247	Yes	0.954802	LINSIGHT	Enhancer	1	1	0	Pax8(Paired,Homeobox)/Thyroid-Pax8-ChIP-Seq(GSE26938)/Homer:8.339805;	NA	NA	NA	NA	NA
	IL3	5_131406433_T_G	rs721121	NO	0.959295	LINSIGHT	Enhancer	NA	NA	NA	NA	NA	NA	NA	NA	NA
	IL6R	1_154436031_G_A	rs575525072	NO	0.92459	LINSIGHT	Enhancer	10	10	0	STAT1(Stat)/HelaS3-STAT1-ChIP-Seq(GSE12782)/Homer:9.230882;STAT1(Stat)/HelaS3-STAT1-ChIP-Seq(GSE12782)/Homer:8.926834;Stat3+il21(Stat)/CD4-Stat3-ChIP-Seq(GSE19198)/Homer:8.976959;Stat3+il21(Stat)/CD4-Stat3-ChIP-Seq(GSE19198)/Homer:8.176250;Stat3(Stat)/mES-Stat3-ChIP-Seq(GSE11431)/Homer:10.132753;Stat3(Stat)/mES-Stat3-ChIP-Seq(GSE11431)/Homer:8.840081;STAT4(Stat)/CD4-Stat4-ChIP-Seq(GSE22104)/Homer…	NA	NA	NA	NA	NA
	IQGAP2	5_75964507_C_T	rs34950321	Yes	0.798203	PrimateAI	All	NA	NA	NA	NA	NA	NA	NA	NA	NA
	ITSN2	2_24431184_C_T	rs2303291	Yes	0.78651	PrimateAI	All	2	2	0	E2A(bHLH),near_PU.1/Bcell-PU.1-ChIP-Seq(GSE21512)/Homer:8.049656;ZEB1(Zf)/PDAC-ZEB1-ChIP-Seq(GSE64557)/Homer:7.637904;	NA	NA	2_24431184_C_T_b37	0	1
	ITSN2	2_24435599_G_A	rs41281481	Yes	0.736065	PrimateAI	All	NA	NA	NA	NA	NA	NA	NA	NA	NA
	ITSN2	2_24431123_C_T	rs138517130	Yes	0.73788	PrimateAI	All	NA	NA	NA	NA	NA	NA	NA	NA	NA
	JPH3	16_87678514_G_A	rs144550250	Yes	0.740663	PrimateAI	All	1	0	1	NA	E2F3(E2F)/MEF-E2F3-ChIP-Seq(GSE71376)/Homer:7.664680;	NA	NA	NA	NA
	KAT8	16_30995701_C_T	rs746249199	NO	0.980417	LINSIGHT	Enhancer	NA	NA	NA	NA	NA	NA	NA	NA	NA
	KIF5B	10_32092749_G_A	rs575491598	Yes	0.964264	LINSIGHT	Enhancer	NA	NA	NA	NA	NA	NA	NA	NA	NA
	KIF5B	10_32320002_G_A	rs35441986	Yes	0.744574	PrimateAI	All	NA	NA	NA	NA	NA	NA	NA	NA	NA
	KIF5B	10_32230316_G_T	rs113794876	Yes	0.925468	LINSIGHT	Enhancer	5	1	4	HLF(bZIP)/HSC-HLF.Flag-ChIP-Seq(GSE69817)/Homer:8.425827;	ERG(ETS)/VCaP-ERG-ChIP-Seq(GSE14097)/Homer:8.949731;ETS1(ETS)/Jurkat-ETS1-ChIP-Seq(GSE17954)/Homer:7.870539;Etv2(ETS)/ES-ER71-ChIP-Seq(GSE59402)/Homer(0.967):7.724584;SPDEF(ETS)/VCaP-SPDEF-ChIP-Seq(SRA014231)/Homer:8.700849;	NA	NA	NA	NA
	LAMTOR4	7_100031612_G_A	rs1073	Yes	0.967671	LINSIGHT	Enhancer	NA	NA	NA	NA	NA	NA	7_100031612_G_A_b37	0	2
	LIMS2	2_128398472_T_C	rs146422285	Yes	0.797573	PrimateAI	All	2	0	2	NA	E2A(bHLH),near_PU.1/Bcell-PU.1-ChIP-Seq(GSE21512)/Homer:8.045708;ZEB1(Zf)/PDAC-ZEB1-ChIP-Seq(GSE64557)/Homer:8.605467;	ALLELEID=516401;CLNDISDB=MedGen:C4225192,OMIM:616827,Orphanet:ORPHA466801;CLNDN=Muscular_dystrophy,_limb-girdle,_type_2W;CLNHGVS=NC_000002.11:g.128398472T>C;CLNREVSTAT=criteria_provided,_single_submitter;CLNSIG=Uncertain_significance;CLNVC=single_nucleotide_variant;CLNVCSO=SO:0001483;GENEINFO=LIMS2:55679;MC=SO:0001583|missense_variant;ORIGIN=1;RS=146422285	NA	NA	NA
	MAML1	5_179160402_G_C	rs61751563	Yes	0.890509	PrimateAI	All	NA	NA	NA	NA	NA	NA	NA	NA	NA
	MAP2K5	15_68097126_C_T	rs13329413	NO	0.906239	LINSIGHT	Enhancer	1	1	0	Znf263(Zf)/K562-Znf263-ChIP-Seq(GSE31477)/Homer:8.428605;	NA	NA	15_68097126_C_T_b37	0	14
	MAPT	17_43902505_C_T	rs4341787	NO	0.935945	LINSIGHT	Enhancer	NA	NA	NA	NA	NA	NA	17_43902505_C_T_b37	3	11
	MAPT	17_43761856_C_T	rs2049515	NO	0.903492	LINSIGHT	Enhancer	2	2	0	Brn1(POU,Homeobox)/NPC-Brn1-ChIP-Seq(GSE35496)/Homer:8.720194;Nkx6.1(Homeobox)/Islet-Nkx6.1-ChIP-Seq(GSE40975)/Homer:8.198219;	NA	NA	17_43761856_C_T_b37	3	11
	MAPT	17_43971937_C_A	rs62056779	Yes	0.940552	LINSIGHT	Enhancer	NA	NA	NA	NA	NA	AF_TGP=0.0861;ALLELEID=328791;CLNDISDB=MedGen:CN239327;CLNDN=MAPT-Related_Spectrum_Disorders;CLNHGVS=NC_000017.10:g.43971937C>A;CLNREVSTAT=criteria_provided,_single_submitter;CLNSIG=Benign;CLNVC=single_nucleotide_variant;CLNVCSO=SO:0001483;CLNVI=Illumina_Clinical_Services_Laboratory,Illumina:19819;GENEINFO=MAPT:4137|MAPT-AS1:100128977;MC=SO:0001623|5_prime_UTR_variant;ORIGIN=1;RS=62056779	17_43971937_C_A_b37	3	11
	MAPT	17_44019712_G_A	rs242557	NO	0.959584	LINSIGHT	Enhancer	1	1	0	THRa(NR)/C17.2-THRa-ChIP-Seq(GSE38347)/Homer:8.623756;	NA	NA	17_44019712_G_A_b37	0	10
	MARK4	19_45762283_G_T	rs200047371	Yes	0.860474	PrimateAI	All	5	0	5	NA	Sox10(HMG)/SciaticNerve-Sox3-ChIP-Seq(GSE35132)/Homer:8.825430;Sox15(HMG)/CPA-Sox15-ChIP-Seq(GSE62909)/Homer:8.470365;Sox2(HMG)/mES-Sox2-ChIP-Seq(GSE11431)/Homer:8.950340;Sox3(HMG)/NPC-Sox3-ChIP-Seq(GSE33059)/Homer:8.245452;Sox4(HMG)/proB-Sox4-ChIP-Seq(GSE50066)/Homer:9.494732;	NA	NA	NA	NA
	MEF2C	5_88369351_A_C	rs149259246	Yes	0.969637	LINSIGHT	Enhancer	1	0	1	NA	OCT4-SOX2-TCF-NANOG(POU,Homeobox,HMG)/mES-Oct4-ChIP-Seq(GSE11431)/Homer:9.588314;	NA	NA	NA	NA
	NMT1	17_44019712_G_A	rs242557	NO	0.959584	LINSIGHT	Enhancer	1	1	0	THRa(NR)/C17.2-THRa-ChIP-Seq(GSE38347)/Homer:8.623756;	NA	NA	NA	NA	NA
	NMT1	17_43902505_C_T	rs4341787	NO	0.935945	LINSIGHT	Enhancer	NA	NA	NA	NA	NA	NA	17_43902505_C_T_b37	0	1
	NOTCH4	6_32636235_C_T	rs9274652	NO	0.903675	LINSIGHT	Enhancer	NA	NA	NA	NA	NA	NA	NA	NA	NA
	NSF	17_43761856_C_T	rs2049515	NO	0.903492	LINSIGHT	Enhancer	2	2	0	Brn1(POU,Homeobox)/NPC-Brn1-ChIP-Seq(GSE35496)/Homer:8.720194;Nkx6.1(Homeobox)/Islet-Nkx6.1-ChIP-Seq(GSE40975)/Homer:8.198219;	NA	NA	17_43761856_C_T_b37	0	1
	NSF	17_43902505_C_T	rs4341787	NO	0.935945	LINSIGHT	Enhancer	NA	NA	NA	NA	NA	NA	17_43902505_C_T_b37	0	1
	NSF	17_44019712_G_A	rs242557	NO	0.959584	LINSIGHT	Enhancer	1	1	0	THRa(NR)/C17.2-THRa-ChIP-Seq(GSE38347)/Homer:8.623756;	NA	NA	NA	NA	NA
	OSBPL7	17_45921025_G_A	rs147603028	Yes	0.983362	LINSIGHT	Enhancer	NA	NA	NA	NA	NA	NA	NA	NA	NA
	OSBPL7	17_45963045_G_A	rs141857586	NO	0.924292	LINSIGHT	Enhancer	NA	NA	NA	NA	NA	NA	NA	NA	NA
	OSBPL7	17_45933510_C_A	rs143860498	NO	0.9232	LINSIGHT	Enhancer	1	0	1	NA	KLF10(Zf)/HEK293-KLF10.GFP-ChIP-Seq(GSE58341)/Homer:7.671343;	NA	NA	NA	NA
	OSBPL7	17_45942411_G_A	rs139066750	NO	0.96447	LINSIGHT	Enhancer	2	2	0	ZNF189(Zf)/HEK293-ZNF189.GFP-ChIP-Seq(GSE58341)/Homer:8.496311;ZNF467(Zf)/HEK293-ZNF467.GFP-ChIP-Seq(GSE58341)/Homer:8.312543;	NA	NA	NA	NA	NA
	OSBPL7	17_45912696_C_T	rs17701113	NO	0.960037	LINSIGHT	Enhancer	NA	NA	NA	NA	NA	NA	17_45912696_C_T_b37	0	5
	PACSIN3	11_47611210_G_A	rs555353178	NO	0.906705	LINSIGHT	Enhancer	NA	NA	NA	NA	NA	NA	NA	NA	NA
	PCOLCE	7_100082477_G_A	rs138991929	NO	0.920256	LINSIGHT	Enhancer	1	1	0	GATA3(Zf),DR4/iTreg-Gata3-ChIP-Seq(GSE20898)/Homer:11.445344;	NA	NA	NA	NA	NA
	PCOLCE	7_100181824_G_T	rs138275650	NO	0.933136	LINSIGHT	Enhancer	NA	NA	NA	NA	NA	NA	NA	NA	NA
	PDGFRA	4_54510894_G_T	rs148731887	Yes	0.930416	LINSIGHT	Enhancer	3	0	3	NA	Atoh1(bHLH)/Cerebellum-Atoh1-ChIP-Seq(GSE22111)/Homer:9.046926;Atoh1(bHLH)/Cerebellum-Atoh1-ChIP-Seq(GSE22111)/Homer:8.526763;NF1-halfsite(CTF)/LNCaP-NF1-ChIP-Seq(Unpublished)/Homer:7.753075;	NA	NA	NA	NA
	PICALM	11_85780962_T_C	rs188367538	NO	0.986018	LINSIGHT	Enhancer	3	2	1	JunD(bZIP)/K562-JunD-ChIP-Seq/Homer:9.046676;JunD(bZIP)/K562-JunD-ChIP-Seq/Homer:9.041537;	Tbx20(T-box)/Heart-Tbx20-ChIP-Seq(GSE29636)/Homer:9.710530;	NA	NA	NA	NA
	PICALM	11_85779721_G_C	rs146840505	Yes	0.801825	PrimateAI	All	NA	NA	NA	NA	NA	NA	NA	NA	NA
	PICALM	11_85780962_T_C	rs188367538	NO	0.185443	ExPecto	Neuro	3	2	1	JunD(bZIP)/K562-JunD-ChIP-Seq/Homer:9.046676;JunD(bZIP)/K562-JunD-ChIP-Seq/Homer:9.041537;	Tbx20(T-box)/Heart-Tbx20-ChIP-Seq(GSE29636)/Homer:9.710530;	NA	NA	NA	NA
	PICALM	11_85780962_T_C	rs188367538	NO	0.235687	ExPecto	All	3	2	1	JunD(bZIP)/K562-JunD-ChIP-Seq/Homer:9.046676;JunD(bZIP)/K562-JunD-ChIP-Seq/Homer:9.041537;	Tbx20(T-box)/Heart-Tbx20-ChIP-Seq(GSE29636)/Homer:9.710530;	NA	NA	NA	NA
	PICALM	11_85863758_C_G	rs144970497	Yes	0.922815	LINSIGHT	Enhancer	NA	NA	NA	NA	NA	NA	NA	NA	NA
	PLCG1	20_39765814_G_A	rs555055158	Yes	0.200411	ExPecto	All	1	1	0	E2A(bHLH),near_PU.1/Bcell-PU.1-ChIP-Seq(GSE21512)/Homer:7.859527;	NA	NA	NA	NA	NA
	PMAIP1	18_57567090_G_A	rs191493148	Yes	0.267101	ExPecto	All	NA	NA	NA	NA	NA	NA	NA	NA	NA
	PRICKLE1	12_43973099_A_C	rs140350465	Yes	0.962104	LINSIGHT	Enhancer	2	0	2	NA	Brachyury(T-box)/Mesoendoderm-Brachyury-ChIP-exo(GSE54963)/Homer:7.672437;Brachyury(T-box)/Mesoendoderm-Brachyury-ChIP-exo(GSE54963)/Homer:8.448650;	NA	NA	NA	NA
	PSMB8	6_32636235_C_T	rs9274652	NO	0.903675	LINSIGHT	Enhancer	NA	NA	NA	NA	NA	NA	NA	NA	NA
	PSMC5	17_61704201_A_T	rs543614809	NO	0.945692	LINSIGHT	Enhancer	NA	NA	NA	NA	NA	NA	NA	NA	NA
	PSMC5	17_61909292_G_A	rs146352219	Yes	0.85882	PrimateAI	All	4	4	0	Sox10(HMG)/SciaticNerve-Sox3-ChIP-Seq(GSE35132)/Homer:7.963829;Sox15(HMG)/CPA-Sox15-ChIP-Seq(GSE62909)/Homer:7.783101;Sox2(HMG)/mES-Sox2-ChIP-Seq(GSE11431)/Homer:7.741551;Sox4(HMG)/proB-Sox4-ChIP-Seq(GSE50066)/Homer:8.395110;	NA	NA	NA	NA	NA
	PTK2B	8_27316117_G_A	rs2271920	Yes	0.950936	LINSIGHT	Enhancer	2	1	1	Bcl6(Zf)/Liver-Bcl6-ChIP-Seq(GSE31578)/Homer:8.258815;	ZNF467(Zf)/HEK293-ZNF467.GFP-ChIP-Seq(GSE58341)/Homer:7.788251;	NA	8_27316117_G_A_b37	0	1
	PTK2B	8_27255130_G_A	rs111853465	Yes	0.701632	PrimateAI	All	1	1	0	Bach2(bZIP)/OCILy7-Bach2-ChIP-Seq(GSE44420)/Homer:8.887939;	NA	NA	NA	NA	NA
	PTK2B	8_27219591_C_T	rs117423666	NO	0.966288	LINSIGHT	Enhancer	3	0	3	NA	EHF(ETS)/LoVo-EHF-ChIP-Seq(GSE49402)/Homer:7.662870;CArG(MADS)/PUER-Srf-ChIP-Seq(Sullivan_et_al.)/Homer:9.795178;CArG(MADS)/PUER-Srf-ChIP-Seq(Sullivan_et_al.)/Homer:10.042267;	NA	NA	NA	NA
	PTPN1	20_48971287_G_A	rs536604751	Yes	0.929186	LINSIGHT	Enhancer	NA	NA	NA	NA	NA	NA	NA	NA	NA
	PTPRF	1_43996905_A_C	rs532339315	NO	0.51165	ExPecto	Neuro	5	2	3	Klf9(Zf)/GBM-Klf9-ChIP-Seq(GSE62211)/Homer:8.686285;ZNF467(Zf)/HEK293-ZNF467.GFP-ChIP-Seq(GSE58341)/Homer:7.960876;	E2A(bHLH),near_PU.1/Bcell-PU.1-ChIP-Seq(GSE21512)/Homer:8.996639;Egr1(Zf)/K562-Egr1-ChIP-Seq(GSE32465)/Homer:8.311470;Slug(Zf)/Mesoderm-Snai2-ChIP-Seq(GSE61475)/Homer:10.374714;	NA	NA	NA	NA
	PTPRF	1_43996905_A_C	rs532339315	NO	0.533911	ExPecto	All	5	2	3	Klf9(Zf)/GBM-Klf9-ChIP-Seq(GSE62211)/Homer:8.686285;ZNF467(Zf)/HEK293-ZNF467.GFP-ChIP-Seq(GSE58341)/Homer:7.960876;	E2A(bHLH),near_PU.1/Bcell-PU.1-ChIP-Seq(GSE21512)/Homer:8.996639;Egr1(Zf)/K562-Egr1-ChIP-Seq(GSE32465)/Homer:8.311470;Slug(Zf)/Mesoderm-Snai2-ChIP-Seq(GSE61475)/Homer:10.374714;	NA	NA	NA	NA
	PTPRF	1_43998144_G_A	rs61769052	Yes	0.943475	LINSIGHT	Enhancer	1	1	0	GATA3(Zf),DR8/iTreg-Gata3-ChIP-Seq(GSE20898)/Homer:10.589032;	NA	NA	NA	NA	NA
	PTPRJ	11_47611210_G_A	rs555353178	NO	0.906705	LINSIGHT	Enhancer	NA	NA	NA	NA	NA	NA	NA	NA	NA
	RAB1A	2_65459969_T_G	rs73936439	Yes	0.972138	LINSIGHT	eQTL_prox	NA	NA	NA	NA	NA	NA	NA	NA	NA
	RAD50	5_131406433_T_G	rs721121	NO	0.959295	LINSIGHT	Enhancer	NA	NA	NA	NA	NA	NA	NA	NA	NA
	RAPSN	11_47464284_C_T	rs34625105	Yes	0.789452	PrimateAI	All	NA	NA	NA	NA	NA	NA	NA	NA	NA
	RAPSN	11_47470345_G_A	rs34312154	Yes	0.704139	PrimateAI	All	NA	NA	NA	NA	NA	NA	11_47470345_G_A_b37	0	2
	RAPSN	11_47469631_G_T	rs104894299	Yes	0.784769	PrimateAI	All	1	1	0	IRF4(IRF)/GM12878-IRF4-ChIP-Seq(GSE32465)/Homer:7.502348;		NA	NA	NA	NA
	RELB	19_45257826_C_T	rs147415072	NO	0.972613	LINSIGHT	Enhancer	2	0	2	NA	Klf4(Zf)/mES-Klf4-ChIP-Seq(GSE11431)/Homer:8.886822;Klf9(Zf)/GBM-Klf9-ChIP-Seq(GSE62211)/Homer:11.494072;	NA	NA	NA	NA
	RNF40	16_30995701_C_T	rs746249199	NO	0.980417	LINSIGHT	Enhancer	NA	NA	NA	NA	NA	NA	NA	NA	NA
	RPSA	3_39556838_C_T	rs2039843	Yes	0.905078	LINSIGHT	Enhancer	NA	NA	NA	NA	NA	NA	NA	NA	NA
	RRAS2	11_14380814_G_C	rs11023196	Yes	0.276156	ExPecto	All	NA	NA	NA	NA	NA	NA	NA	NA	NA
	SGK3	8_67771662_T_G	rs150440508	Yes	0.705684	PrimateAI	All	3	0	3	NA	GATA(Zf),IR3/iTreg-Gata3-ChIP-Seq(GSE20898)/Homer:11.200745;GATA(Zf),IR3/iTreg-Gata3-ChIP-Seq(GSE20898)/Homer:10.880602;c-Jun-CRE(bZIP)/K562-cJun-ChIP-Seq(GSE31477)/Homer:8.880702;	NA	NA	NA	NA
	SH3RF1	4_170077770_C_G	rs144629121	Yes	0.851939	PrimateAI	All	NA	NA	NA	NA	NA	NA	NA	NA	NA
	SKOR1	15_68125577_A_G	rs143419968	Yes	0.8013	PrimateAI	All	NA	NA	NA	NA	NA	NA	NA	NA	NA
	SKOR1	15_68097126_C_T	rs13329413	NO	0.906239	LINSIGHT	Enhancer	1	1	0	Znf263(Zf)/K562-Znf263-ChIP-Seq(GSE31477)/Homer:8.428605;	NA	NA	15_68097126_C_T_b37	0	16
	SLC25A13	7_95402554_C_T	rs118121419	Yes	0.951966	LINSIGHT	Enhancer	3	0	3	NA	Meis1(Homeobox)/MastCells-Meis1-ChIP-Seq(GSE48085)/Homer:7.647561;PRDM9(Zf)/Testis-DMC1-ChIP-Seq(GSE35498)/Homer:8.093085;PRDM9(Zf)/Testis-DMC1-ChIP-Seq(GSE35498)/Homer:8.298763;	NA	NA	NA	NA
	SLC25A13	7_95402665_G_A	rs189679990	Yes	0.927625	LINSIGHT	Enhancer	NA	NA	NA	NA	NA	NA	NA	NA	NA
	SNX1	15_64757040_G_C	rs60226406	Yes	0.97684	LINSIGHT	Enhancer	14	14	0	Bach2(bZIP)/OCILy7-Bach2-ChIP-Seq(GSE44420)/Homer:8.697356;Unknown-ESC-element(?)/mES-Nanog-ChIP-Seq(GSE11724)/Homer:11.353990;Fra1(bZIP)/BT549-Fra1-ChIP-Seq(GSE46166)/Homer:7.744622;Fra1(bZIP)/BT549-Fra1-ChIP-Seq(GSE46166)/Homer:7.661280;MafA(bZIP)/Islet-MafA-ChIP-Seq(GSE30298)/Homer:8.720726;MafB(bZIP)/BMM-Mafb-ChIP-Seq(GSE75722)/Homer:8.113117;MafB(bZIP)/BMM-Mafb-ChIP-Seq(GSE75722)/Homer:7.809…	NA	NA	NA	NA	NA
	SNX1	15_64731564_A_G	rs146600064	Yes	0.914196	LINSIGHT	Enhancer	1	1	0	Ap4(bHLH)/AML-Tfap4-ChIP-Seq(GSE45738)/Homer:7.778163;	NA	NA	NA	NA	NA
	SNX6	14_35036971_A_G	rs142172227	Yes	0.828998	PrimateAI	All	NA	NA	NA	NA	NA	NA	NA	NA	NA
	SPARC	5_151066598_C_T	rs4958281	NO	0.49165	ExPecto	All	NA	NA	NA	NA	NA	NA	NA	NA	NA
	SPARC	5_151066598_C_T	rs4958281	NO	0.450595	ExPecto	Neuro	NA	NA	NA	NA	NA	NA	NA	NA	NA
	SPARC	5_151045999_G_T	rs141567625	Yes	0.751544	PrimateAI	All	1	1	0	TEAD4(TEA)/Tropoblast-Tead4-ChIP-Seq(GSE37350)/Homer:7.668697;	NA	NA	NA	NA	NA
	SPARC	5_151052741_C_T	rs146500464	Yes	0.76498	PrimateAI	All	NA	NA	NA	NA	NA	NA	NA	NA	NA
	SPARC	5_151045923_C_T	rs41290587	Yes	0.886838	PrimateAI	All	1	1	0	Meis1(Homeobox)/MastCells-Meis1-ChIP-Seq(GSE48085)/Homer:7.740954;	NA	NA	NA	NA	NA
	SPHK2	19_49122817_G_A	rs536723881	NO	0.28232	ExPecto	All	NA	NA	NA	NA	NA	NA	NA	NA	NA
	SPHK2	19_49122817_G_A	rs536723881	NO	0.199827	ExPecto	Neuro	NA	NA	NA	NA	NA	NA	NA	NA	NA
	SPPL2C	17_43761856_C_T	rs2049515	NO	0.903492	LINSIGHT	Enhancer	2	2	0	Brn1(POU,Homeobox)/NPC-Brn1-ChIP-Seq(GSE35496)/Homer:8.720194;Nkx6.1(Homeobox)/Islet-Nkx6.1-ChIP-Seq(GSE40975)/Homer:8.198219;	NA	NA	17_43761856_C_T_b37	2	0
	SPPL2C	17_44019712_G_A	rs242557	NO	0.959584	LINSIGHT	Enhancer	1	1	0	THRa(NR)/C17.2-THRa-ChIP-Seq(GSE38347)/Homer:8.623756;	NA	NA	NA	NA	NA
	SPPL2C	17_43902505_C_T	rs4341787	NO	0.935945	LINSIGHT	Enhancer	NA	NA	NA	NA	NA	NA	17_43902505_C_T_b37	2	0
	SREBF2	22_42271363_G_A	rs2229439	Yes	0.870582	PrimateAI	All	1	0	1	NA	ZNF467(Zf)/HEK293-ZNF467.GFP-ChIP-Seq(GSE58341)/Homer:7.769815;	NA	NA	NA	NA
	STRADA	17_61704201_A_T	rs543614809	NO	0.945692	LINSIGHT	Enhancer	NA	NA	NA	NA	NA	NA	NA	NA	NA
	STX1B	16_30995701_C_T	rs746249199	NO	0.980417	LINSIGHT	Enhancer	NA	NA	NA	NA	NA	NA	NA	NA	NA
	STX4	16_30995701_C_T	rs746249199	NO	0.980417	LINSIGHT	Enhancer	NA	NA	NA	NA	NA	NA	NA	NA	NA
	SUMO2	17_73007234_C_T	rs115395398	Yes	0.987433	LINSIGHT	Enhancer	1	1	0	ZNF415(Zf)/HEK293-ZNF415.GFP-ChIP-Seq(GSE58341)/Homer:8.165971;	NA	NA	NA	NA	NA
	SYNJ1	21_34037273_C_A	rs145978776	Yes	0.755771	PrimateAI	All	NA	NA	NA	NA	NA	ALLELEID=573060;CLNDISDB=MedGen:C3809824,OMIM:615530|MedGen:C4479313,OMIM:617389;CLNDN=Parkinson_disease_20,_early-onset|Epileptic_encephalopathy,_early_infantile,_53;CLNHGVS=NC_000021.8:g.34037273C>A;CLNREVSTAT=criteria_provided,_single_submitter;CLNSIG=Uncertain_significance;CLNVC=single_nucleotide_variant;CLNVCSO=SO:0001483;GENEINFO=SYNJ1:8867;MC=SO:0001583|missense_variant;ORIGIN=1;RS=1459787…	NA	NA	NA
	SYTL2	11_85555581_T_C	rs112473654	Yes	0.909692	LINSIGHT	Enhancer	NA	NA	NA	NA	NA	NA	NA	NA	NA
	SYTL2	11_85432378_A_C	rs186861495	Yes	0.922067	LINSIGHT	Enhancer	1	0	1	NA	HOXD13(Homeobox)/Chicken-Hoxd13-ChIP-Seq(GSE38910)/Homer:7.857206;	NA	NA	NA	NA
	SYTL2	11_85526690_C_T	rs1445498	Yes	0.946981	LINSIGHT	Enhancer	NA	NA	NA	NA	NA	NA	11_85526690_C_T_b37	0	1
	SYTL2	11_85522142_C_A	rs558738209	Yes	0.203123	ExPecto	All	NA	NA	NA	NA	NA	NA	NA	NA	NA
	SYTL2	11_85432420_A_G	rs290195	Yes	0.964578	LINSIGHT	Enhancer	3	0	3	NA	NeuroG2(bHLH)/Fibroblast-NeuroG2-ChIP-Seq(GSE75910)/Homer:8.144997;Twist(bHLH)/HMLE-TWIST1-ChIP-Seq(Chang_et_al)/Homer:10.761943;Twist(bHLH)/HMLE-TWIST1-ChIP-Seq(Chang_et_al)/Homer:10.530122;	NA	11_85432420_A_G_b37	0	4
	SYTL2	11_85522175_G_A	rs151089908	Yes	0.25442	ExPecto	All	NA	NA	NA	NA	NA	NA	NA	NA	NA
	TF	3_133465283_A_G	rs1130459	NO	0.189939	ExPecto	Neuro	3	0	3	NA	EHF(ETS)/LoVo-EHF-ChIP-Seq(GSE49402)/Homer:8.206656;ELF1(ETS)/Jurkat-ELF1-ChIP-Seq(SRA014231)/Homer:8.837384;ETS(ETS)/Promoter/Homer:7.879220;	NA	3_133465283_A_G_b37	0	4
	TF	3_133465353_G_T	rs8177187	NO	0.238378	ExPecto	All	NA	NA	NA	NA	NA	NA	NA	NA	NA
	TF	3_133465353_G_T	rs8177187	NO	0.238378	ExPecto	Neuro	NA	NA	NA	NA	NA	NA	NA	NA	NA
	TF	3_133465283_A_G	rs1130459	NO	0.189939	ExPecto	All	3	0	3	NA	EHF(ETS)/LoVo-EHF-ChIP-Seq(GSE49402)/Homer:8.206656;ELF1(ETS)/Jurkat-ELF1-ChIP-Seq(SRA014231)/Homer:8.837384;ETS(ETS)/Promoter/Homer:7.879220;	NA	3_133465283_A_G_b37	0	4
	TFR2	7_100082477_G_A	rs138991929	NO	0.920256	LINSIGHT	Enhancer	1	1	0	GATA3(Zf),DR4/iTreg-Gata3-ChIP-Seq(GSE20898)/Homer:11.445344;	NA	NA	NA	NA	NA
	TRIP6	7_100181824_G_T	rs138275650	NO	0.933136	LINSIGHT	Enhancer	NA	NA	NA	NA	NA	NA	NA	NA	NA
	TTPA	8_63998403_C_T	rs199636231	Yes	0.887012	PrimateAI	All	1	1	0	TEAD4(TEA)/Tropoblast-Tead4-ChIP-Seq(GSE37350)/Homer:7.707074;	NA	ALLELEID=441241;CLNDISDB=MedGen:CN169374;CLNDN=not_specified;CLNHGVS=NC_000008.10:g.63998403C>T;CLNREVSTAT=criteria_provided,_multiple_submitters,_no_conflicts;CLNSIG=Uncertain_significance;CLNVC=single_nucleotide_variant;CLNVCSO=SO:0001483;GENEINFO=TTPA:7274;MC=SO:0001583|missense_variant;ORIGIN=1;RS=199636231	NA	NA	NA
	USP21	1_161132777_G_A	rs17356051	Yes	0.72465	PrimateAI	All	NA	NA	NA	NA	NA	NA	NA	NA	NA
	USP6	17_5072134_C_T	rs118059961	Yes	0.877337	PrimateAI	All	NA	NA	NA	NA	NA	NA	17_5072134_C_T_b37	0	1
	USP6	17_5037281_T_C	rs114991387	Yes	0.724114	PrimateAI	All	2	0	2	NA	Cux2(Homeobox)/Liver-Cux2-ChIP-Seq(GSE35985)/Homer:7.525875;HNF6(Homeobox)/Liver-Hnf6-ChIP-Seq(ERP000394)/Homer:9.892803;	NA	NA	NA	NA
	USP6	17_4903174_C_T	rs751406693	NO	0.983148	LINSIGHT	Enhancer	1	1	0	RUNX(Runt)/HPC7-Runx1-ChIP-Seq(GSE22178)/Homer:7.549253;	NA	NA	NA	NA	NA
	USP6	17_5019943_C_A	rs540502337	NO	0.19825	ExPecto	All	4	0	4	NA	EHF(ETS)/LoVo-EHF-ChIP-Seq(GSE49402)/Homer:7.577970;ERG(ETS)/VCaP-ERG-ChIP-Seq(GSE14097)/Homer:8.347081;Ets1-distal(ETS)/CD4+-PolII-ChIP-Seq(Barski_et_al.)/Homer:8.698738;ETV1(ETS)/GIST48-ETV1-ChIP-Seq(GSE22441)/Homer:8.352984;	NA	NA	NA	NA
	USP6	17_5066289_C_T	rs139732460	Yes	0.756651	PrimateAI	All	13	13	0	STAT1(Stat)/HelaS3-STAT1-ChIP-Seq(GSE12782)/Homer:9.355511;STAT1(Stat)/HelaS3-STAT1-ChIP-Seq(GSE12782)/Homer:9.949690;Stat3+il21(Stat)/CD4-Stat3-ChIP-Seq(GSE19198)/Homer:8.161922;Stat3+il21(Stat)/CD4-Stat3-ChIP-Seq(GSE19198)/Homer:9.066285;Stat3(Stat)/mES-Stat3-ChIP-Seq(GSE11431)/Homer:8.840081;Stat3(Stat)/mES-Stat3-ChIP-Seq(GSE11431)/Homer:9.428979;STAT4(Stat)/CD4-Stat4-ChIP-Seq(GSE22104)/Homer:…	NA	NA	NA	NA	NA
	USP6	17_5019943_C_A	rs540502337	NO	0.189311	ExPecto	Neuro	4	0	4	NA	EHF(ETS)/LoVo-EHF-ChIP-Seq(GSE49402)/Homer:7.577970;ERG(ETS)/VCaP-ERG-ChIP-Seq(GSE14097)/Homer:8.347081;Ets1-distal(ETS)/CD4+-PolII-ChIP-Seq(Barski_et_al.)/Homer:8.698738;ETV1(ETS)/GIST48-ETV1-ChIP-Seq(GSE22441)/Homer:8.352984;	NA	NA	NA	NA
	USP6	17_5044794_G_A	rs2304449	Yes	0.762859	PrimateAI	All	NA	NA	NA	NA	NA	NA	NA	NA	NA
	USP6	17_5038569_T_A	rs117617913	Yes	0.722573	PrimateAI	All	NA	NA	NA	NA	NA	NA	NA	NA	NA
	VPS13A	9_79699627_G_A	rs565977533	Yes	0.985482	LINSIGHT	Enhancer	NA	NA	NA	NA	NA	NA	NA	NA	NA
	Note: In total, there are 150 unique potential risk variants (for some virants they have connected muliple genes);*Uniqueness, indicate which variant is unique, and which one is not.

## Sheet: Table S8 - Synapse eQTL
	Supplementary Table S8. AD risk variants overlapping eQTL identified in an AD cohort from the Synapse web site.
	Causal variant	SNP ID	Gene	FDR	Synapse eQTL source		eQTL (GTEx)	Brains GTEx	Variant type
	17_45912696_C_T	rs17701113	OSBPL7	0.00020946	DLPFC_ROSMAP		repeat	no	enh
	16_68679770_G_A	rs2236393	CDH3	4.46849e-14	DLPFC_ROSMAP		new		enh
	19_1039991_T_C	rs11879910	ABCA7	4.33627e-11	DLPFC_ROSMAP		repeat	yes	pro
	19_1065018_G_T	rs4147934	ABCA7	0.00823968	DLPFC_ROSMAP		repeat	no	coding
	17_45956579_G_T	rs7211357	CDK5RAP3	4.39954e-13	DLPFC_ROSMAP		repeat	no	enh
	17_45912696_C_T	rs17701113	CDK5RAP3	0.00336596	DLPFC_ROSMAP		repeat	no	enh
	3_57945768_T_C	rs1522388	FLNB	0.000146833	DLPFC_ROSMAP		repeat	no	enh
	3_57944874_C_A	rs1675381	FLNB	0.000146923	DLPFC_ROSMAP		repeat	no	enh
	15_68097126_C_T	rs13329413	MAP2K5	1.37776e-06	DLPFC_ROSMAP		repeat	no	enh
	15_68097126_C_T	rs13329413	MAP2K5	0.0216642	CER_Mayo		repeat	no	enh
	15_68097126_C_T	rs13329413	MAP2K5	0.0216642	TCX_Mayo		repeat	no	enh
	1_22228239_G_C	rs12752439	HSPG2	0.0493582	DLPFC_ROSMAP		new		enh
	17_61554341_C_T	rs4292	ACE	4.22227e-11	CER_Mayo		repeat	yes	pro
	17_61554341_C_T	rs4292	ACE	4.22227e-11	TCX_Mayo		repeat	yes	pro
	17_61554341_C_T	rs4292	ACE	1.2285e-09	DLPFC_ROSMAP		repeat	yes	pro
	17_43761856_C_T	rs2049515	SPPL2C	4.87712e-09	CER_Mayo		repeat	yes	enh
	17_43761856_C_T	rs2049515	SPPL2C	4.87712e-09	TCX_Mayo		repeat	yes	enh
	17_43902505_C_T	rs4341787	SPPL2C	5.22921e-08	CER_Mayo		repeat	yes	enh
	17_43902505_C_T	rs4341787	SPPL2C	5.22921e-08	TCX_Mayo		repeat	yes	enh
	17_43902505_C_T	rs4341787	MAPT	4.64929e-06	DLPFC_ROSMAP		repeat	yes	enh
	17_43971937_C_A	rs62056779	MAPT	4.65048e-06	DLPFC_ROSMAP		repeat	yes	enh
	17_43761856_C_T	rs2049515	MAPT	5.0833e-06	DLPFC_ROSMAP		repeat	yes	enh
	17_44019712_G_A	rs242557	MAPT	0.0392474	DLPFC_ROSMAP		repeat	no	enh
	15_68097126_C_T	rs13329413	SKOR1	1.28991e-13	DLPFC_ROSMAP		repeat	no	enh
	15_68097126_C_T	rs13329413	SKOR1	0.00143327	CER_Mayo		repeat	no	enh
	15_68097126_C_T	rs13329413	SKOR1	0.00143327	TCX_Mayo		repeat	no	enh
	2_24431184_C_T	rs2303291	ITSN2	3.06477e-07	DLPFC_ROSMAP		repeat	no	coding
	2_24435599_G_A	rs41281481	ITSN2	0.0276322	DLPFC_ROSMAP		new		coding

## Sheet: Table S9 - Training gene list
	Supplementary Table S9. Gene sets for training.
	Stringent gene set				Lenient gene set
	Gene	Source count	Source		Gene	Source count	Source
	A2M	2	DISEASES;disGeNet;		A2M	1	malaCards;
	ABCA7	3	malaCards;DISEASES;disGeNet;		ABCA1	1	DISEASES;
	ACE	2	DISEASES;disGeNet;		ABCA2	1	DISEASES;
	ACHE	3	malaCards;DISEASES;disGeNet;		ACTB	1	DISEASES;
	ADAM10	3	malaCards;DISEASES;disGeNet;		AD10	1	disGeNET;
	ADAM17	2	malaCards;DISEASES;		AD11	1	disGeNET;
	APBA1	2	malaCards;DISEASES;		AD12	1	disGeNET;
	APBA2	2	malaCards;DISEASES;		AD13	1	disGeNET;
	APBB1	2	malaCards;DISEASES;		AD14	1	disGeNET;
	APBB2	3	malaCards;DISEASES;disGeNet;		AD15	1	disGeNET;
	APH1A	2	malaCards;DISEASES;		AD16	1	disGeNET;
	APLP1	2	malaCards;DISEASES;		AD5	1	disGeNET;
	APLP2	2	malaCards;DISEASES;		AD6	1	disGeNET;
	APOE	3	malaCards;DISEASES;disGeNet;		AD7	1	disGeNET;
	APP	2	DISEASES;disGeNet;		AD8	1	disGeNET;
	ARC	2	DISEASES;disGeNet;		AD9	1	disGeNET;
	BACE1	3	malaCards;DISEASES;disGeNet;		ADAM9	1	DISEASES;
	BACE2	2	malaCards;DISEASES;		ADAMTS2	1	DISEASES;
	BCHE	3	malaCards;DISEASES;disGeNet;		ADD3	1	DISEASES;
	BDNF	3	malaCards;DISEASES;disGeNet;		ADNP	1	DISEASES;
	BIN1	2	DISEASES;disGeNet;		AGER	1	malaCards;
	BLMH	2	DISEASES;disGeNet;		AIF1	1	DISEASES;
	CALHM1	2	malaCards;DISEASES;		AKT1	1	DISEASES;
	CALM1	2	DISEASES;disGeNet;		ALB	1	DISEASES;
	CASP3	3	malaCards;DISEASES;disGeNet;		ALOX5	1	DISEASES;
	CASP9	2	malaCards;DISEASES;		AMFR	1	disGeNET;
	CAT	2	malaCards;DISEASES;		APBB3	1	DISEASES;
	CD33	2	DISEASES;disGeNet;		APCS	1	DISEASES;
	CDK5	2	malaCards;DISEASES;		APH1B	1	DISEASES;
	CHAT	2	malaCards;DISEASES;		APOC1	1	DISEASES;
	CLU	3	malaCards;DISEASES;disGeNet;		APOD	1	DISEASES;
	CR1	2	DISEASES;disGeNet;		APP	1	malaCards;
	CRH	3	malaCards;DISEASES;disGeNet;		ATP5A1	1	disGeNET;
	CST3	2	DISEASES;disGeNet;		BAX	1	disGeNET;
	CTSB	2	malaCards;DISEASES;		BCL2	1	disGeNET;
	CTSD	2	malaCards;DISEASES;		BPTF	1	malaCards;
	CYCS	2	malaCards;DISEASES;		C9orf72	1	DISEASES;
	CYP2D6	2	DISEASES;disGeNet;		CA4	1	DISEASES;
	CYP46A1	3	malaCards;DISEASES;disGeNet;		CALM2	1	DISEASES;
	DBN1	2	malaCards;DISEASES;		CALM3	1	DISEASES;
	DHCR24	3	malaCards;DISEASES;disGeNet;		CASP12	1	DISEASES;
	DNM1L	2	malaCards;DISEASES;		CASP2	1	malaCards;
	DPYSL2	3	malaCards;DISEASES;disGeNet;		CASP6	1	DISEASES;
	DYRK1A	2	malaCards;DISEASES;		CAST	1	DISEASES;
	EPHA1	2	DISEASES;disGeNet;		CCL2	1	DISEASES;
	ESR1	2	DISEASES;disGeNet;		CD2AP	1	disGeNET;
	EXOC3L2	2	malaCards;DISEASES;		CD40	1	malaCards;
	GDNF	2	malaCards;DISEASES;		CDK5R1	1	malaCards;
	GFAP	2	malaCards;DISEASES;		CDR1	1	DISEASES;
	GRIN2A	2	malaCards;DISEASES;		CDR2	1	DISEASES;
	GRIN2B	2	malaCards;DISEASES;		CDSN	1	DISEASES;
	GSK3B	3	malaCards;DISEASES;disGeNet;		CFL1	1	DISEASES;
	HMOX1	2	DISEASES;disGeNet;		CHI3L1	1	DISEASES;
	HSD17B10	2	malaCards;DISEASES;		CHRNA4	1	DISEASES;
	IDE	3	malaCards;DISEASES;disGeNet;		CHRNA7	1	disGeNET;
	IL1A	2	malaCards;DISEASES;		CHRNB2	1	disGeNET;
	IL1B	3	malaCards;DISEASES;disGeNet;		CIB1	1	malaCards;
	INS	2	DISEASES;disGeNet;		CLSTN1	1	malaCards;
	ITM2B	2	malaCards;DISEASES;		COL25A1	1	malaCards;
	KCNIP3	2	malaCards;DISEASES;		COX5A	1	malaCards;
	LRP1	2	malaCards;DISEASES;		CREB1	1	DISEASES;
	MAOB	2	DISEASES;disGeNet;		CSTB	1	DISEASES;
	MAPK3	2	malaCards;DISEASES;		CTNNB1	1	DISEASES;
	MAPT	3	malaCards;DISEASES;disGeNet;		CTSS	1	DISEASES;
	MME	2	malaCards;DISEASES;		DCX	1	DISEASES;
	MS4A4A	2	DISEASES;disGeNet;		DDIT3	1	DISEASES;
	MT3	2	malaCards;DISEASES;		DLG4	1	DISEASES;
	NAE1	2	malaCards;DISEASES;		DOCK3	1	malaCards;
	NCSTN	3	malaCards;DISEASES;disGeNet;		DUSP26	1	DISEASES;
	NGF	2	malaCards;DISEASES;		ECE1	1	DISEASES;
	NPY	2	DISEASES;disGeNet;		ECE2	1	DISEASES;
	NRGN	2	malaCards;DISEASES;		EIF2AK2	1	malaCards;
	OGT	2	malaCards;DISEASES;		EIF2S1	1	disGeNET;
	PICALM	3	malaCards;DISEASES;disGeNet;		ELANE	1	DISEASES;
	PLD3	2	malaCards;DISEASES;		ENO1	1	disGeNET;
	PPARG	2	DISEASES;disGeNet;		ENO2	1	DISEASES;
	PRNP	3	malaCards;DISEASES;disGeNet;		ESR2	1	DISEASES;
	PSEN1	3	malaCards;DISEASES;disGeNet;		F2	1	disGeNET;
	PSEN2	3	malaCards;DISEASES;disGeNet;		FGF2	1	DISEASES;
	PSENEN	2	malaCards;DISEASES;		FOS	1	DISEASES;
	RCAN1	2	malaCards;DISEASES;		FPR2	1	DISEASES;
	RELN	2	DISEASES;disGeNet;		FSIP1	1	DISEASES;
	S100B	2	malaCards;DISEASES;		FURIN	1	DISEASES;
	SERPINA3	2	malaCards;DISEASES;		FYN	1	DISEASES;
	SLC6A4	2	malaCards;DISEASES;		GAB2	1	DISEASES;
	SNCA	2	malaCards;DISEASES;		GAL	1	DISEASES;
	SNCB	2	malaCards;DISEASES;		GAP43	1	DISEASES;
	SORL1	3	malaCards;DISEASES;disGeNet;		GAPDH	1	malaCards;
	SYP	2	malaCards;DISEASES;		GAPDHS	1	disGeNET;
	TARDBP	2	malaCards;DISEASES;		GATA1	1	disGeNET;
	TFCP2	2	malaCards;DISEASES;		GGA1	1	DISEASES;
	TNF	3	malaCards;DISEASES;disGeNet;		GGA3	1	DISEASES;
	TREM2	2	DISEASES;disGeNet;		GLRX	1	malaCards;
	UBB	2	malaCards;DISEASES;		GOLGA6L2	1	DISEASES;
	UBQLN1	2	malaCards;DISEASES;		GPC1	1	malaCards;
	UCHL1	2	malaCards;DISEASES;		GRIA1	1	DISEASES;
	VLDLR	2	malaCards;DISEASES;		GRIA2	1	DISEASES;
	VSNL1	3	malaCards;DISEASES;disGeNet;		GRIN1	1	malaCards;
					GRIN2C	1	malaCards;
					GRM5	1	DISEASES;
					GRN	1	DISEASES;
					GSAP	1	malaCards;
					GSK3A	1	malaCards;
					GSN	1	DISEASES;
					HFE	1	disGeNET;
					HFE	1	malaCards;
					HM13	1	DISEASES;
					HRH3	1	DISEASES;
					hsa-miR-132-3p	1	DISEASES;
					HSPA5	1	DISEASES;
					HTR1A	1	DISEASES;
					HTR1F	1	DISEASES;
					HTR2A	1	DISEASES;
					HTR4	1	DISEASES;
					HTR6	1	DISEASES;
					HTR7	1	DISEASES;
					HTT	1	DISEASES;
					IAPP	1	DISEASES;
					IGF1	1	disGeNET;
					IGF1R	1	disGeNET;
					IGF2	1	disGeNET;
					IGF2R	1	disGeNET;
					IL10	1	DISEASES;
					IL6	1	DISEASES;
					INPP5D	1	DISEASES;
					INSR	1	disGeNET;
					IRS1	1	DISEASES;
					ITGAM	1	DISEASES;
					JUN	1	DISEASES;
					KAT5	1	DISEASES;
					KIAA1149	1	DISEASES;
					KIAA1217	1	DISEASES;
					KLC1	1	DISEASES;
					LDLR	1	DISEASES;
					LEP	1	disGeNET;
					LRP8	1	DISEASES;
					LRRK2	1	DISEASES;
					MAOA	1	DISEASES;
					MAP1B	1	DISEASES;
					MAP2	1	DISEASES;
					MAPK1	1	malaCards;
					MAPK14	1	DISEASES;
					MAPK8	1	DISEASES;
					MEOX2	1	malaCards;
					MIR146A	1	disGeNET;
					MMP9	1	DISEASES;
					MPO	1	disGeNET;
					MPO	1	malaCards;
					MS4A4E	1	DISEASES;
					MS4A6A	1	DISEASES;
					MS4A6E	1	DISEASES;
					MSR1	1	malaCards;
					MT-ND1	1	malaCards;
					MTHFR	1	disGeNET;
					MTOR	1	DISEASES;
					ND1	1	disGeNET;
					ND2	1	disGeNET;
					NEFH	1	DISEASES;
					NFE2L2	1	DISEASES;
					NGFR	1	DISEASES;
					NME8	1	DISEASES;
					NOS1	1	malaCards;
					NOS3	1	disGeNET;
					NOS3	1	malaCards;
					NOTCH1	1	DISEASES;
					NPS	1	DISEASES;
					NQO1	1	malaCards;
					NRG1	1	DISEASES;
					NTRK1	1	DISEASES;
					NTRK2	1	DISEASES;
					NTS	1	DISEASES;
					OLR1	1	malaCards;
					OPA1	1	DISEASES;
					PARK2	1	DISEASES;
					PARK7	1	DISEASES;
					PAXIP1	1	disGeNET;
					PCDH11X	1	disGeNET;
					PCSK1N	1	malaCards;
					PHF1	1	DISEASES;
					PI4K2A	1	DISEASES;
					PIN1	1	malaCards;
					PION	1	DISEASES;
					PITRM1	1	malaCards;
					PLAU	1	disGeNET;
					PLAU	1	malaCards;
					PPIF	1	DISEASES;
					PPP2R4	1	DISEASES;
					PREP	1	DISEASES;
					PTGS2	1	DISEASES;
					PYY	1	disGeNET;
					QPCT	1	DISEASES;
					RAB5A	1	DISEASES;
					REG1A	1	malaCards;
					RILPL1	1	DISEASES;
					RTN3	1	DISEASES;
					RTN4	1	malaCards;
					SDF4	1	DISEASES;
					SERPINE2	1	DISEASES;
					SIRT1	1	DISEASES;
					SLC17A7	1	DISEASES;
					SLC18A3	1	DISEASES;
					SLC1A2	1	DISEASES;
					SLC2A4	1	disGeNET;
					SLC30A3	1	DISEASES;
					SLC30A4	1	disGeNET;
					SLC30A6	1	disGeNET;
					SLC4A1	1	DISEASES;
					SLC6A12	1	DISEASES;
					SLC6A13	1	DISEASES;
					SLC6A3	1	DISEASES;
					SMUG1	1	DISEASES;
					SNAP25	1	DISEASES;
					SNAP91	1	DISEASES;
					SNCG	1	DISEASES;
					SOD1	1	DISEASES;
					SOD2	1	disGeNET;
					SORCS1	1	DISEASES;
					SORT1	1	DISEASES;
					SPICE1	1	DISEASES;
					SQSTM1	1	malaCards;
					SST	1	DISEASES;
					SYN1	1	DISEASES;
					TAC1	1	DISEASES;
					TF	1	disGeNET;
					TFAM	1	disGeNET;
					TM2D1	1	malaCards;
					TNFRSF1A	1	malaCards;
					TNK1	1	DISEASES;
					TOMM40	1	DISEASES;
					TPI1	1	disGeNET;
					TPP1	1	disGeNET;
					TSPO	1	DISEASES;
					TTR	1	DISEASES;
					TYMS	1	DISEASES;
					TYROBP	1	DISEASES;
					VDAC1	1	DISEASES;
					VEGFA	1	disGeNET;
					WWC1	1	DISEASES;
					YWHAQ	1	DISEASES;
					ZCWPW1	1	DISEASES;

## Sheet: Table S10 - Summary DEGs  
	Supplementary Table S10. Numbers of genes differentially expressed in different brain regions between AD patients and controls.
	Source	Tissue1	#Case	#Control	p-value cutoff	Up	Down	Total
	Li et al. (1)	FC	450	212	Bonferroni correction (metaPval < 0.05/23530)	1364	1760	3124
	Ciryam et al. (2)	CNS	765	669	Benjamini–Hochberg–corrected P value ≤0.01	1509	1907	3416
	Synapse (3)	CBE	79	72	FDR < 0.05	1643	1501	3144
		TCX	80	71		2213	2017	4230
		FP	90	45		47	45	92
		IFG	79	37		26	72	98
		PHG	65	38		1067	812	1879
		STG	85	37		155	127	282
		DLPFC	155	86		185	221	406
	Notes: 1. Abbreviations: FC, frontal cortex; CNS, central nervous system tissues; CBE, cerebellum; FP, frontal pole; DLPFC, dorsolateral prefrontal cortex; IFG, inferior frontal gyrus; PHG, parahippocampal gyrus; STG, superior temporal gyrus; TCX, temporal cortex. 2. See more details of the definiation of differentially expressed genes in the following references. Reference: (1) Li, X., Long, J.,…
